# Supplementary material for: Systems biology elucidates the distinctive metabolic niche filled by the human gut microbe Eggerthella lenta
Source: PLoS Biol. 2023 May 19;21(5):e3002125. doi: 10.1371/journal.pbio.3002125 (PMC10234575; doi:10.1371/journal.pbio.3002125)
Supplement: S1 Table — Recipes used for preparation of chemically defined media used for experiments in this study. The first 2 columns indicate the manufacturer information for each compound and the concentration of working solution prepared for that compound. Unless otherwise specified, reference to EDM1 indicates that the “Standard EDM1” preparation was used. (XLSX) [file pbio.3002125.s013.xlsx]

## Sheet: Table S1
	Table S1. Chemically defined media formulations used in this study.
	Category	Name	Manufacturer info	Concentration of working solution	Original EDM1	EDM2	EDM3	Standard EDM1 (used unless otherwise specified)	Vitamin LOO experiments	Mineral LOO experiments	Acetate replacement experiment	Time course experiment and acetate labeling	Arginine labeling	RNA-Seq	Strain Profiling	L-Arg replacement experiment
	Amino acids	L-Arginine	Sigma A5006-500G	60mg/mL	10g	10g	10g	10g	10g	10g	10g	10g		7g	10g
	Amino acids	L-Cysteine	Sigma Aldrich W326305	5mg/mL	0.5g	0.5g	0.5g	0.5g	0.5g	0.5g	0.5g	0.5g	0.5g	0.5g	0.5g	0.5g
	Amino acids	L-Histidine	TCI H0149	5mg/mL	0.15g	0.15g	0.15g	0.075g	0.075g	0.075g	0.075g	0.075g	0.075g	0.075g	0.15g	0.075g
	Amino acids	L-isoleucine	Acros 166170050	20mg/mL	0.24g		0.24g	0.24g	0.24g	0.24g	0.24g	0.24g	0.24g	0.24g	0.24g	0.24g
	Amino acids	L-leucine	Sigma L8000-100g	25mg/mL	1g		1g	1g	1g	1g	1g	1g	1g	1g	1g	1g
	Amino acids	L-lysine HCl	Sigma L5626-100G	12.5mg/mL	0.5g		0.5g	0.25g	0.25g	0.25g	0.25g	0.25g	0.25g	0.25g	0.5g	0.25g
	Amino acids	L-methionine	Acros 166160250	15mg/mL	0.125g		0.125g	0.125g	0.125g	0.125g	0.125g	0.125g	0.125g	0.125g	0.125g	0.125g
	Amino acids	L-phenylalanine	Spectrum PH145	10mg/mL	0.4g		0.4g	0.4g	0.4g	0.4g	0.4g	0.4g	0.4g	0.2g	0.4g	0.4g
	Amino acids	L-serine	Alfa Aesar A11179	12.5mg/mL	0.5g		0.5g	0.5g	0.5g	0.5g	0.5g	0.5g	0.5g	0.25g	0.5g	0.5g
	Amino acids	L-threonine	Sigma T8625-100g	12.5mg/mL	0.5g		0.5g	0.5g	0.5g	0.5g	0.5g	0.5g	0.5g	0.25g	0.5g	0.5g
	Amino acids	L-tryptophan	Acros 140590050	5mg/mL	0.2g		0.2g	0.1g	0.1g	0.2g	0.2g	0.2g	0.1g	0.1g	0.2g	0.1g
	Amino acids	L-tyrosine	Sigma T8566-25g	7.5mg/mL	0.3g		0.3g	0.15g	0.15g	0.15g	0.15g	0.15g	0.15g	0.15g	0.15g	0.15g
	Amino acids	L-valine	Sigma V0500-100g	17.5mg/mL	0.7g		0.7g	0.7g	0.7g	0.7g	0.7g	0.7g	0.7g	0.35g	0.7g	0.7g
	Amino acids	L-Proline	Sigma P5607-25g	17.5mg/mL	0.7g		0.7g	0.35g	0.35g	0.35g	0.35g	0.35g	0.35g	0.35g	0.7g	0.35g
	Amino acids	L-Glycine	Spectrum GL158	NA			0.3g
	Amino acids	L-Aspartic acid	TCI A0546	NA			0.05g
	Amino acids	L-Alanine	Sigma A7469-25G	NA			0.4g
	Amino acids	L-Asparagine	Sigma A4159-25G	NA			0.5g
	Amino acids	L-Glutamate	TCI G0059	NA			0.6g
	Amino acids	L-Glutamine	Sigma G8540-25g	NA			0.6g
	Amino acids	L-Arginine HCl	Sigma #A5131-100G	72.6mg/mL									12.06g or 0
	Amino acids	13C6 L-Arginine HCl	Sigma #643440-250MG	74.6mg/mL									12.4g or 0
	Amino acids	Agmatine sulfate	Alfa Aesar H55363	78.6mg/mL												13.1g
	Amino acids	Citrulline	Sigma C7629	60.44mg/mL												10.06g
	Amino acids	Ornithine HCl	Sigma O2375	46mg/mL												7.6g
	Salts and minerals	CaCl2	RPI C20010	8mg/mL	8mg	8mg	8mg	8mg	8mg	9mg	8mg	8mg	8mg	8mg	8mg	8mg
	Salts and minerals	NaCl	RPI S23025	NA	1.5g	1.5g	1.5g	1.5g	1.5g	1.5g	1.5g	1.5g	1.5g	1.5g	1.5g	1.5g
	Salts and minerals	FeSO4 . 7H2O	Sigma F8633-250G	4.5mg/mL	1.5mg	1.5mg	1.5mg	1.5mg	1.5mg	2.5mg	1.5mg	1.5mg	1.5mg	1.5mg	1.5mg	1.5mg
	Salts and minerals	CuSO4 (anhydrous)	Sigma C1297	2.7mg/mL	0.088mg		0.088mg	0.088mg	0.088mg	0.15mg	0.088mg	0.088mg	0.088mg		0.088mg	0.088mg
	Salts and minerals	CoCl2·6H2O	Sigma 202185	5.7mg/mL	0.19mg		0.19mg	0.19mg	0.19mg	1mg	0.19mg	0.19mg	0.19mg		0.19mg	0.19mg
	Salts and minerals	(NH4)6Mo7O24·4H2O	Sigma 09878	5.7mg/mL	0.19mg		0.19mg	0.19mg	0.19mg	0.26mg	0.19mg	0.19mg	0.19mg		0.19mg	0.19mg
	Salts and minerals	H3BO3	Chem - Implex International 00686	19.5mg/mL	0.65mg		0.65mg	0.65mg	0.65mg	0.75mg	0.65mg	0.65mg	0.65mg		0.65mg	0.65mg
	Salts and minerals	ZnSO4 * 7 H2O	Sigma Z0251	1.2mg/mL	4mg		4mg	4mg	4mg	5mg	4mg	4mg	4mg		4mg	4mg
	Salts and minerals	K2SO4	Sigma P0772	23mg/mL	23mg		23mg	23mg	23mg	23mg	23mg	23mg	23mg	23mg	23mg	23mg
	Salts and minerals	MgCl2	Sigma M8266	193mg/mL	0.386g		0.386g	0.386g	0.386g	0.398g	0.386g	0.386g	0.386g	0.386g	0.386g	0.386g
	Salts and minerals	NaHCO3	Fisher S233-500	30mg/mL	0.4g		0.4g	0.4g	0.4g	0.4g	0.4g	0.4g	0.4g		0.4g	0.4g
	Salts and minerals	Trace Mineral Mix	ATCC MD-TMS	NA	10mL	10mL	10mL	10mL	10mL		10mL	10mL	10mL	10mL	10mL	10mL
	Salts and minerals	KH2PO4 (monobasic)	Fisher BP362-500	NA	13.6g	13.6g	13.6g	13.6g	13.6g	13.6g	13.6g	13.6g	13.6g	13.6g	13.6g	13.6g
	Salts and minerals	K2HPO4 (dibasic)	Spectrum P0205	NA	6.48g		6.48g	6.48g	6.48g	6.48g	6.48g	6.48g	6.48g	6.48g	6.48g	6.48g
	Salts and minerals	MnCl2	Alfa Aesar 11868	3.7226mg/mL						3.72mg
	Salts and minerals	Potassium nitrate	Sigma P6162	1.39mg/mL						0.69mg
	Salts and minerals	Sodium tungstate dihydrate	Sigma 72069	0.2mg/mL						0.1mg
	Salts and minerals	Nickel sulfate 6H2O	Sigma 227676	0.4416mg/mL						0.22mg
	Vitamins	Vitamin Mix	ATCC MD-VS	NA	10mL	10mL	10mL	10mL			10mL	10mL	10mL	10mL	10mL
	Vitamins	Ascorbic acid	Sigma A0278	100mg/mL	0.56g		0.56g		0.56g		0.56g	0.56g			0.56g
	Vitamins	NAD (N1511)	RPI N30110	0.5mg/mL	2mg		2mg	2mg	2mg	2mg	2mg	2mg	2mg	2mg	2mg	2mg
	Vitamins	Pyridoxamine . 2 HCl	Sigma P9158	1mg/mL	5mg		5mg	5mg	5mg	5mg	5mg	5mg	5mg	5mg	5mg	5.1mg
	Vitamins	Menadione	MP Biomedicals 102259	5mg/mL (ethanol)	1mg	1mg	1mg		1mg		1mg	1mg			1mg
	Vitamins	Riboflavin	Sigma R9504	0.075mg/mL					0.05mg							0.05mg
	Vitamins	Biotin	Sigma B4639	0.1mg/mL					0.02mg							0.02mg
	Vitamins	Calcium pantothenate	TCI P0012	0.1mg/mL					0.05mg							0.05mg
	Vitamins	Cobalamin/Vitamin B12	Sigma V6629	0.005mg/mL					0.001mg							0.001mg
	Vitamins	Folate	Sigma F8758	0.0375mg/mL					0.02mg							0.02mg
	Vitamins	Thiamine	Sigma T4625	0.1mg/mL					0.05mg							0.05mg
	Vitamins	p-Aminobenzoic acid	Sigma A9878	0.1mg/mL					0.05mg							0.05mg
	Other	Uracil	Acros 157301000	0.2mg/mL	23mg		23mg	23mg	23mg	23mg	23mg	23mg	23mg	23mg	0	23mg
	Other	Hemin	Sigma 51280	1mg/mL	1.72mg		1.72mg		1.72mg		1.72mg	1.72mg			1.72mg
	Other	Sodium Acetate	Sigma S2889	100mg/mL				0.752g	0.752g	0.752g		0, 0.08, or 0.82g (unlabeled)	0.752g	0.53g
	Other	Sodium Acetate 13C2	Sigma 282014-250mg	100mg/mL								0, 0.083, or 0.83g
	Other	Potassium Acetate	Alfa Aesar A16321	NA	0.9g		0.9g								0.9g
	Other	Sodium formate	Sigma 247596	200mg/mL							0.068g
	Other	Sodium citrate dihydrate	Sigma C8532	147mg/mL							0.294g
	Other	Sodium succinate dibasic	Fluka 14160	81mg/mL							0.162g
	Other	Sodium pyruvate	Sigma P2256	55mg/mL							0.11g
	Other	Sodium hydrogen fumarate	Alfa Aesar B24683	69mg/mL							0.138g
	Other	Sodium Butyrate	Alfa Aesar A11079	55mg/mL							0.11g
	Other	Sodium Propionate	Sigma P1880	48mg/mL							0.096g
	Other	Sodium Valerate	Sigma 240370 (w/NaOH)	62mg/mL							0.124g
	Other	Sodium Isovalerate	Sigma 129542 (w/NaOH)	62mg/mL							0.124g
	Other	Citric acid	Sigma C0759-100g	NA	1.56g		1.56g
	Other	Hematin	Sigma H3505	NA	1.2mg	1.2mg	1.2mg
	Other	Resazurin	Sigma Aldrich 199303	NA	1mg	1mg	1mg
	Other	Isovaleric acid	Sigma Aldrich 129542	NA			0.1mL
	Other	Acetic acid	Sigma 695092-2.5L-GL	NA			1.7mL
	Other	Propionic acid	Fisher A258-500	NA			2mL
	Other	Butyric acid	B103500-500mL	NA			2mL
	Other	D-glucose	RPI G32040	NA			0.4g
	Other	Maltose	Sigma M5885-100G	NA			1g
	Other	Cellobiose	Alfa Aesar A14553	NA			1g
	Other	Fructose	Amresco 0226-500	NA			1g
	Other	Lactose	Fisher L5-500	NA			1g
