# Supplementary material for: Systems biology elucidates the distinctive metabolic niche filled by the human gut microbe Eggerthella lenta
Source: PLoS Biol. 2023 May 19;21(5):e3002125. doi: 10.1371/journal.pbio.3002125 (PMC10234575; doi:10.1371/journal.pbio.3002125)
Supplement: S2 Table — Related to Fig 1. Parameters were fit by logistic growth models using the R package growthcurver. A separate model was fit for each replicate in each experiment, and the average and standard deviation for each parameter across replicates are reported. Average growth rate r was calculated as a harmonic mean. (XLSX) [file pbio.3002125.s014.xlsx]

## Sheet: Table S2
	Table S2. Summarized results of media leave-one-out growth experiments.
				Growth rate (r)			Carrying capacity (k)			Initial N			Model error (sigma)			Area under the logistic curve			Area under the empirical curve
	Removed compound	Number of Experiments	Total number of replicates	mean	±	stdev	mean	±	stdev	mean	±	stdev	mean	±	stdev	mean	±	stdev	mean	±	stdev
	None/Full EDM1	9	29	0.302813	±	0.070218	0.288835	±	0.105515	0.000885708	±	0.00121902	0.0139183	±	0.00842701	280.502	±	102.588	12.4591	±	5.80345
	Uracil	1	3	0.37712	±	0.0768154	0.340147	±	0.0591318	4.78866e-07	±	8.04992e-07	0.0109318	±	0.00550642	326.059	±	56.1326	13.167	±	2.39022
	Acetate	1	3	0.0955581	±	0.0270162	0.0849414	±	0.0191265	0.00668911	±	0.000827381	0.00417826	±	0.00251639	82.5202	±	17.6625	1.92013	±	0.256947
	Vitamin B12	4	12	0.257122	±	0.106665	0.269921	±	0.134248	6.95103e-06	±	1.46737e-05	0.0338739	±	0.0828595	252.152	±	120.981	9.21981	±	6.83572
	L-Arginine	2	6	0.0962996	±	0.719808	0.0057084	±	0.00481212	0.00212995	±	0.00185334	0.000583976	±	0.000293	5.65202	±	4.76762	0.295708	±	0.247688
	L-Cysteine	2	6	0.0706905	±	0.146676	0.109424	±	0.163512	0.00153219	±	0.00234113	0.00590177	±	0.00608285	105.301	±	160.404	4.26017	±	7.47054
	L-Histidine	2	6	0.0974443	±	0.0883801	4591.65	±	11246.7	0.00271831	±	0.00240346	0.0560131	±	0.114884	2.81757e+06	±	6.90118e+06	8.13329	±	7.91147
	L-Isoleucine	2	6	0.167261	±	0.167154	0.235351	±	0.0414453	0.00566563	±	0.00867203	0.061675	±	0.0666718	212.129	±	40.7922	9.98117	±	1.52536
	L-Leucine	2	6	0.362339	±	0.0518042	0.299252	±	0.0296414	0.00107292	±	0.00122763	0.0205599	±	0.0053914	294.186	±	29.0143	14.1751	±	2.10907
	L-Lysine	2	6	0.244886	±	0.120776	0.241156	±	0.162433	0.00217333	±	0.00208485	0.0186885	±	0.0145261	236.792	±	159.74	11.4719	±	8.51843
	L-Methionine	2	6	0.234467	±	0.388518	0.0602736	±	0.036812	0.000425378	±	0.000613628	0.00927405	±	0.00875766	59.4413	±	36.6316	3.13258	±	2.3965
	L-Phenylalanine	2	6	0.339066	±	0.0392564	0.297875	±	0.0456354	0.00116539	±	0.000992057	0.0206587	±	0.00547838	292.854	±	45.2309	14.1783	±	3.39136
	L-Proline	2	6	0.343034	±	0.0464023	0.299666	±	0.0190759	0.00165187	±	0.00164851	0.0233509	±	0.00396642	294.759	±	19.0545	14.3612	±	2.12051
	L-Serine	2	6	0.336586	±	0.0459617	0.309346	±	0.0267082	0.00145152	±	0.00257698	0.0243296	±	0.0107601	303.375	±	26.5318	13.9384	±	2.88526
	L-Threonine	2	6	0.366522	±	0.0628863	0.300344	±	0.0573995	0.0011495	±	0.0015692	0.0304489	±	0.0118378	295.379	±	56.5464	14.4205	±	3.65832
	L-Tryptophan	2	6	0.0540197	±	0.315225	0.00619056	±	0.00350877	0.00163412	±	0.00105622	0.000564251	±	9.14168e-05	5.98033	±	3.31301	0.2375	±	0.103625
	L-Tyrosine	2	6	0.310519	±	0.0548336	0.256082	±	0.0154525	0.00197448	±	0.00252845	0.0195178	±	0.00779754	251.773	±	15.4098	12.1452	±	1.67679
	L-Valine	2	6	0.136514	±	0.175636	0.309192	±	0.0331625	0.000322841	±	0.000380093	0.111073	±	0.0966433	241.657	±	96.7226	13.7131	±	3.8204
	Calcium2+	1	3	0.133836	±	0.0330708	0.288923	±	0.0624252	0.00230997	±	0.00203594	0.0845298	±	0.127705	239.651	±	11.1199	11.3091	±	1.26358
	Cobalt2+	1	3	0.268525	±	0.0571768	0.248063	±	0.0521324	0.00100442	±	0.000746327	0.0180217	±	0.00815634	242.925	±	51.1301	12.1007	±	2.58612
	Copper2+	1	2	0.293777	±	0.162177	0.306306	±	0.0536796	0.000113422	±	6.29487e-05	0.0228709	±	0.0188391	298.468	±	55.5086	13.5525	±	5.7456
	Iron (Fe2+)	1	3	0.192661	±	0.0333065	0.226697	±	0.0253023	0.00236378	±	0.000814573	0.00995282	±	0.00258312	221.373	±	25.1994	10.2853	±	1.66554
	Boric acid	1	3	0.237333	±	0.0129259	0.256796	±	0.0151161	0.00173115	±	0.000485521	0.0114786	±	0.00246184	251.327	±	14.3712	12.2608	±	0.521839
	Bicarbonate	1	3	0.225208	±	0.0176	0.248663	±	0.0127406	0.00170856	±	0.000710977	0.0126517	±	0.00245657	243.096	±	12.0276	11.5934	±	0.182298
	Magnesium2+	1	3	0.000822046	±	3.50783	0.00386509	±	0.0020136	0.000784498	±	0.00104154	0.00124992	±	0.000667209	3.84441	±	2.02213	0.2465	±	0.134208
	Manganese2+	1	3	0.23816	±	0.0455583	0.262023	±	0.0335257	0.00107989	±	0.000658386	0.0111636	±	0.00230889	255.895	±	32.8407	11.9757	±	1.70444
	Molybdate2-	1	3	0.203063	±	0.0844675	0.265298	±	0.00517602	0.00294907	±	0.00218127	0.0134932	±	0.00510669	259.269	±	5.22184	12.2828	±	0.834086
	Nitrate	1	3	0.262088	±	0.0197543	0.279462	±	0.0255826	0.00112182	±	0.000165333	0.0142824	±	0.00404481	273.594	±	25.1913	13.4518	±	1.41629
	Nickel2+	1	3	0.230411	±	0.0350998	0.265065	±	0.0210249	0.0019391	±	0.000939293	0.0131726	±	0.000484987	259.394	±	20.8531	12.6289	±	1.28909
	Tungstate2-	1	3	0.266289	±	0.0427519	0.292466	±	0.0297682	0.000676545	±	0.00029802	0.0155045	±	0.00446095	285.829	±	29.626	13.6176	±	1.94417
	Zn2+	1	3	0.177306	±	0.0868882	0.273683	±	0.0303792	0.000999577	±	0.00110804	0.0753538	±	0.109477	238.334	±	58.1975	12.8134	±	1.23357
	Ascorbic acid	1	3	0.238152	±	0.0104034	0.213643	±	0.00520766	2.11716e-05	±	1.9286e-05	0.0100778	±	0.000882705	205.158	±	4.73594	7.02358	±	0.381414
	Biotin	2	6	0.0606315	±	0.0523664	0.048643	±	0.0354169	0.00257531	±	0.00173699	0.00725088	±	0.00992813	46.345	±	33.1263	1.38783	±	0.574555
	Folate	1	3	0.246273	±	0.0240034	0.27936	±	0.0533344	1.71812e-05	±	4.76007e-06	0.0116283	±	0.00672733	268.461	±	52.2211	9.38042	±	2.80861
	Hemin	2	6	0.291867	±	0.0642894	0.25489	±	0.079986	0.000341996	±	0.000665004	0.00959897	±	0.00206669	247.306	±	75.9403	10.8708	±	2.25348
	Menadione	1	3	0.147245	±	0.0678997	0.258859	±	0.00939705	2.34767e-05	±	4.06628e-05	0.114251	±	0.0904685	202.512	±	32.6335	9.23583	±	0.308475
	NAD+	2	6	0.100466	±	0.0328704	0.0536739	±	0.015745	0.000766	±	0.000556415	0.00307948	±	0.000255684	51.1769	±	15.252	1.46467	±	0.654229
	p-aminobenzoate	2	6	0.0998595	±	0.0706643	40221.2	±	98520.9	0.00084243	±	0.00108202	0.0135665	±	0.0194499	3.03282e+07	±	7.42881e+07	2.66771	±	0.478592
	Pantothenate	2	6	0.231214	±	0.0839775	0.287659	±	0.0480772	1.93476e-06	±	2.93422e-06	0.0242919	±	0.0464715	267.964	±	42.5702	3.41358	±	0.81142
	Pyridoxamine	1	3	0.217119	±	0.0796926	0.258104	±	0.025215	1.84555e-05	±	1.80015e-05	0.0677131	±	0.0959375	230.052	±	21.5141	9.56225	±	1.49763
	Riboflavin	2	6	0.0326299	±	0.193777	9447.82	±	13550.9	0.00166715	±	0.0012725	0.00194207	±	0.000475367	3.16554e+06	±	6.95432e+06	0.543958	±	0.284327
	Thiamine	2	6	0.203768	±	0.0570771	0.329681	±	0.0565077	8.01581e-06	±	1.13997e-05	0.00733359	±	0.00286319	310.311	±	51.5357	4.82617	±	1.16899
