# Supplementary material for: Systems biology elucidates the distinctive metabolic niche filled by the human gut microbe Eggerthella lenta
Source: PLoS Biol. 2023 May 19;21(5):e3002125. doi: 10.1371/journal.pbio.3002125 (PMC10234575; doi:10.1371/journal.pbio.3002125)
Supplement: S3 Table — Related to Fig 3. Summary of curation steps, supporting data, and gene annotations for each reaction added or modified in the iEL2243_2 reconstruction. (XLSX) [file pbio.3002125.s015.xlsx]

## Sheet: Table S3
	Table S3. Curation steps applied to E. lenta DSM 2243/ATCC 25559 AGORA reconstruction.
	Scope of curation	Type of modification	Reaction ID	Name	Basis	E. lenta DSM 2243 Gene annotation for added reactions
	All strains	Addition	ALATA_L	Alanine transaminase	amino acid growth experiments, GapMind annotations, DSM 2243 reconstruction	g.1738.peg.1224
	All strains	Addition	ASNS1	Asparagine synthase	amino acid growth experiments, GapMind annotations, DSM 2243 reconstruction	g.1738.peg.2298, 479437.5.peg.1082, 479437.5.2185_12.peg
	All strains	Addition	DHDPS	Dihydrodipicolinate synthase	enable production of lysine, GapMind annotations (dapA)	WP_009307035.1
	All strains	Addition	DHDPRy	Dihydrodipicolinate reductase (NADPH)	enable production of lysine, GapMind annotations (dapB)	WP_009306087.1 or WP_009307036.1
	All strains	Addition	ACODAr	Ornithine acetyltransferase	Production of N-acetylornithine in metabolomics data
	All strains	Addition	nad_t2r	NAD+ transport	Dependence on NAD+ in growth experiments but not consistently quantified in metabolomics data
	All strains	Addition	4abz_t2r	PABA transport	Dependence on PABA in growth experiments but not consistently quantified in metabolomics data
	All strains	Addition	CYTr2r	Cysteine transport	Dependence on L-cys in growth experiments but not consistently quantified in metabolomics data
	All strains	Addition	CHORM	Chorismate mutase	DSM2243 reconstruction (gapfill?), amino acid growth experiments	g.1738.peg.1805, 479437.5.969_10.peg
	All strains	Addition	GLUCYS	Gamma-Glutamylcysteine Synthetase	Enable growth in EDM1
	All strains	Addition	GTHS	Glutathione Synthetase	Enable growth in EDM1
	All strains	Addition	EAR[40-180]x	Enoyl-[acyl-carrier-protein] reductase (NADH)	Enable growth and fatty acid biosynthesis in EDM1
	All strains	Addition	3HAD[40-180]	3-hydroxyacyl-[acyl-carrier-protein] dehydratase	Enable growth and fatty acid biosynthesis in EDM1, DSM 2243 reconstruction	g.1738.peg.2493
	All strains	Addition	3OAS160	3-oxoacyl-[acyl-carrier-protein] synthase	Enable growth and fatty acid biosynthesis in EDM1, DSM 2243 reconstruction	g.1738.peg.913
	All strains	Biomass equation	ribflv	Riboflavin	Reduce dependency on excessively limiting metabolites
	All strains	Biomass equation	cu	Copper	Reduce dependency on excessively limiting metabolites
	All strains	Biomass equation	fol	Folate	Reduce dependency on excessively limiting metabolites
	All strains	Biomass equation	fad	Flavin adenine dinucleotide	Reduce dependency on excessively limiting metabolites
	All strains	Biomass equation	thf	Tetrahydrofolate	Reduce dependency on excessively limiting metabolites
	All strains	Convert from irreversible to reversible	CBMK	Carbamate kinase	Established ATP-generating function of arginine deiminase pathway
	All strains	Convert from irreversible to reversible	L2A6ODs	L-2-Amino-6-oxopimelate conversion to 2,3,4,5-Tetrahydrodipicolinate (spontaneous)	enable production of lysine, KEGG annotation of this reaction
	All strains	Convert from reversible to irreversible	ARGSSr	Argininosuccinate synthase	lack of evidence for ATP-generating reverse direction
	All strains	Convert from reversible to irreversible	CODH_ACS	carbon monoxide dehydrogenase/acetyl-coA synthase	Lack of evidence for carbon fixation activity in vitro
	All strains	MetaboliteRemoval	zn2	Zinc	No growth effect and no known relevant reactions
	All strains	MetaboliteRemoval	spmd	Spermidine	No growth requirement and no known relevant reactions
	All strains	Removal	Multiple	Lipid A biosynthesis subsystem	lack of sufficient evidence for this pathway in a Gram-positive bacterium
	All strains	Removal	DAPabs	26dap_M sink	enable production of lysine
	All strains	Removal	ARGt2	Arginine transport	Lack of evidence for arginine transport independent of the known arginine-ornithine antiporter
	All strains	Removal	ORNTA	Ornithine transaminase	Lack of evidence for conversion of ornithine to glutamate in SIL data, gene annotation not supported by other sources
	Strain-specific metabolite transport	Addition	Varies	Varies	Add transporters for identified metabolites in supernatant produced or depleted by each strain in EDM1
	Type strain	Addition	OMCDC	2-oxo-4-methyl-3-carboxypentanoate decarboxylation	Growth experiments (growth in the absence of leucine, presence of other enzymes in pathway)	WP_009607939.1
	Type strain	Addition	PCBT	Putrescine carbamoyltransferase	Literature, agmatine catabolism	WP_009306489.1 or WP_015760997.1
	Type strain	Addition	CITRAMALS	Citramalate synthase	Isoleucine biosynthesis	WP_015759952.1
	Type strain	Addition	2MMALD	(R)-2-methylmalate dehydratase	Isoleucine biosynthesis	WP_009607939.1 and WP_009306194.1
	Type strain	Addition	2MMALD2	3-isopropylmalate/(R)-2-methylmalate dehydratase	Isoleucine biosynthesis	WP_009607939.1 and WP_009306194.1
	Type strain	Addition	THZT	thiazole tautomerase	Enable thiamine biosynthesis, gene alignment	ELEN_RS08725
	Type strain	Addition	TMPPP	Thiamine-phosphate diphosphorylase	Enable thiamine biosynthesis	ELEN_RS10350
	Type strain	Addition	THMP	thiamine phosphatase	Enable thiamine biosynthesis	ELEN_RS06010 or ELEN_RS15310
	Type strain	Addition	gcald_t2r	glyceraldehyde transport	Enable thiamine biosynthesis
	Type strain	Addition	2ahbut_t2r	(S)-2-Aceto-2-hydroxybutanoate	Enable thiamine biosynthesis
	Type strain	Addition	4hba_t2r	4-Hydroxy-benzyl alcohol	Enable thiamine biosynthesis
	Type strain	Modification	DIHYDRO_DIGOXINc	cardiac glycoside reductase (cgr)	Make reaction extracellular, consistent with Koppel et al (2019)	ELEN_RS12690
