# Supplementary material for: Systems biology elucidates the distinctive metabolic niche filled by the human gut microbe Eggerthella lenta
Source: PLoS Biol. 2023 May 19;21(5):e3002125. doi: 10.1371/journal.pbio.3002125 (PMC10234575; doi:10.1371/journal.pbio.3002125)
Supplement: S4 Table — Related to Fig 3. Locus tags, gene annotation, and average and standard deviation of the 100 most highly expressed transcripts during E. lenta growth in the baseline EDM1 condition. (XLSX) [file pbio.3002125.s016.xlsx]

## Sheet: Table S4
	Table S4. Most highly expressed genes by E. lenta DSM 2243 during growth in EDM1.
	NCBI Locus tag	Name	Product	Mean Transcripts per Million (TPM)	Standard deviation TPM
	ELEN_RS15935	ssrA	transfer-messenger RNA	128594	11137.6
	ELEN_RS15835	rnpB	RNase P RNA component class A	69889.6	3368.7
	ELEN_RS00810	arcA	arginine deiminase	26767	1789.44
	ELEN_RS09205		aldehyde dehydrogenase family protein	26065.6	1516.46
	ELEN_RS09760	arcA	arginine deiminase	25988.8	1450.24
	ELEN_RS09755	argF	ornithine carbamoyltransferase	21085.4	2157.98
	ELEN_RS09750	arcC	carbamate kinase	16078.6	1741.21
	ELEN_RS10780		ABC transporter substrate-binding protein	9373.1	389.677
	ELEN_RS03695		hypothetical protein	9347.67	248.324
	ELEN_RS10705	tuf	elongation factor Tu	7537.03	399.937
	ELEN_RS06095		ABC transporter substrate-binding protein	7515.92	669.524
	ELEN_RS03710		ABC transporter permease	7392.74	767.449
	ELEN_RS03700		HlyD family efflux transporter periplasmic adaptor subunit	7385.55	439.81
	ELEN_RS06370		hydrogenase small subunit	6576.17	402.074
	ELEN_RS09745		YfcC family protein	6538.69	480.529
	ELEN_RS03705		ABC transporter ATP-binding protein	6518.93	662.971
	ELEN_RS11700	rplJ	50S ribosomal protein L10	5348.49	1202.16
	ELEN_RS06375		nickel-dependent hydrogenase large subunit	5106.98	264.949
	ELEN_RS03405	arcC	carbamate kinase	4696.51	492.141
	ELEN_RS07820		RidA family protein	4246.19	292.505
	ELEN_RS12965		ammonia-forming cytochrome c nitrite reductase subunit c552	4190.83	794.473
	ELEN_RS08920	gap	type I glyceraldehyde-3-phosphate dehydrogenase	3934.91	458.363
	ELEN_RS01765	rplM	50S ribosomal protein L13	3845.59	612.151
	ELEN_RS06630		glucose 1-dehydrogenase	3789.04	393.54
	ELEN_RS01230		ABC transporter substrate-binding protein	3756.18	613.368
	ELEN_RS00560		InlB B-repeat-containing protein	3613.34	95.4989
	ELEN_RS06380		cytochrome b/b6 domain-containing protein	3564.32	181.364
	ELEN_RS08150	rpsO	30S ribosomal protein S15	3534.31	542.667
	ELEN_RS00130	rpsF	30S ribosomal protein S6	3333.3	415.447
	ELEN_RS12660	rpsA	30S ribosomal protein S1	3303.31	341.395
	ELEN_RS09025	gdhA	NADP-specific glutamate dehydrogenase	3288.94	514.997
	ELEN_RS10770	nifJ	pyruvate:ferredoxin (flavodoxin) oxidoreductase	3286.35	229.877
	ELEN_RS09485	trxA	thioredoxin	3146.18	284.393
	ELEN_RS10735		C40 family peptidase	3041.62	399.836
	ELEN_RS15110		demethoxyubiquinone hydroxylase family protein	3032.34	290.556
	ELEN_RS06250		4Fe-4S dicluster domain-containing protein	2982.63	42.4681
	ELEN_RS07880		4Fe-4S binding protein	2968.05	229.076
	ELEN_RS14060	rpmJ	50S ribosomal protein L36	2938.47	661.423
	ELEN_RS10875	rpsH	30S ribosomal protein S8	2849.53	761.578
	ELEN_RS14050	rpsK	30S ribosomal protein S11	2837.64	599.956
	ELEN_RS10720		tRNA-Tyr	2817.71	121.649
	ELEN_RS08415		molybdopterin-dependent oxidoreductase	2802.16	165.606
	ELEN_RS10435		ABC transporter substrate-binding protein	2795.75	275.391
	ELEN_RS10565		division/cell wall cluster transcriptional repressor MraZ	2728.21	108.753
	ELEN_RS06255		FAD/NAD(P)-binding protein	2683.23	75.1484
	ELEN_RS10920	rplV	50S ribosomal protein L22	2622.36	341.223
	ELEN_RS06935	ppdK	pyruvate%2C phosphate dikinase	2618.41	234.471
	ELEN_RS07875		nickel-dependent hydrogenase large subunit	2580.42	213.148
	ELEN_RS10445		MerR family transcriptional regulator	2565.54	182.316
	ELEN_RS10710		tRNA-Met	2556.34	120.068
	ELEN_RS05540		desulfoferrodoxin	2494.82	259.385
	ELEN_RS10440	nirJ2	putative heme d1 biosynthesis radical SAM protein NirJ2	2485.34	200.783
	ELEN_RS10715		tRNA-Thr	2438.69	156.13
	ELEN_RS12620		SDR family oxidoreductase	2407.15	207.968
	ELEN_RS10900	rpsQ	30S ribosomal protein S17	2389.69	350.91
	ELEN_RS11695	rplL	50S ribosomal protein L7/L12	2381.83	368.983
	ELEN_RS14285		hypothetical protein	2366.5	432.854
	ELEN_RS08535		4Fe-4S binding protein	2357.94	214.145
	ELEN_RS08405		cytochrome b/b6 domain-containing protein	2351.8	24.7773
	ELEN_RS04785	fusA	elongation factor G	2321.88	640.293
	ELEN_RS07870		NADH-quinone oxidoreductase subunit C	2287.59	179.265
	ELEN_RS10890	rplX	50S ribosomal protein L24	2286.59	520.431
	ELEN_RS13935		sulfide/dihydroorotate dehydrogenase-like FAD/NAD-binding protein	2272.09	198.814
	ELEN_RS12960		cytochrome c3 family protein	2265.31	194.408
	ELEN_RS08410		4Fe-4S binding protein	2262.89	54.4458
	ELEN_RS07860		NADH-quinone oxidoreductase subunit H	2246.5	151.906
	ELEN_RS06145	rpmI	50S ribosomal protein L35	2215.2	424.027
	ELEN_RS14040		DNA-directed RNA polymerase subunit alpha	2179.84	566.952
	ELEN_RS10400	hemA	glutamyl-tRNA reductase	2179.51	289.963
	ELEN_RS10870	rplF	50S ribosomal protein L6	2155.98	562.905
	ELEN_RS14055	rpsM	30S ribosomal protein S13	2144.53	424.748
	ELEN_RS07845		YfcC family protein	2124.15	112.46
	ELEN_RS14035	rplQ	50S ribosomal protein L17	2102.9	631.015
	ELEN_RS00145	rplI	50S ribosomal protein L9	2098.88	251.684
	ELEN_RS10930	rplB	50S ribosomal protein L2	2076.4	175.559
	ELEN_RS02965		16S ribosomal RNA	2074.07	111.234
	ELEN_RS14280		hypothetical protein	2070.7	304.666
	ELEN_RS10310		16S ribosomal RNA	2062.28	110.734
	ELEN_RS14140		16S ribosomal RNA	2059.66	110.47
	ELEN_RS06890	rpsP	30S ribosomal protein S16	2037.35	12.3326
	ELEN_RS10865	rplR	50S ribosomal protein L18	2012.67	503.157
	ELEN_RS02015		rubrerythrin family protein	1983.16	156.967
	ELEN_RS08645		acetate kinase	1973.3	70.1859
	ELEN_RS10905	rpmC	50S ribosomal protein L29	1969.09	307.288
	ELEN_RS07855		NADH-quinone oxidoreductase subunit L	1956.05	99.8364
	ELEN_RS10910	rplP	50S ribosomal protein L16	1922.87	279.998
	ELEN_RS14045	rpsD	30S ribosomal protein S4	1895.64	472.98
	ELEN_RS10385	ahbC	12%2C18-didecarboxysiroheme deacetylase	1878.9	46.651
	ELEN_RS08315		hypothetical protein	1868.12	42.5419
	ELEN_RS10895	rplN	50S ribosomal protein L14	1822.05	289.957
	ELEN_RS03455		hypothetical protein	1807.27	108.314
	ELEN_RS10700	rpmG	50S ribosomal protein L33	1805.04	195.458
	ELEN_RS13655		RNA polymerase sigma factor	1779.84	348.623
	ELEN_RS08530		3-methyl-2-oxobutanoate dehydrogenase subunit VorB	1749.34	94.3909
	ELEN_RS04795	rplC	50S ribosomal protein L3	1740.81	516.329
	ELEN_RS00135	ssb	single-stranded DNA-binding protein	1737.45	224.788
	ELEN_RS08135	dapA	4-hydroxy-tetrahydrodipicolinate synthase	1735.31	19.5772
	ELEN_RS08520		2-oxoacid:acceptor oxidoreductase family protein	1723	131.205
	ELEN_RS12195		NTP transferase domain-containing protein	1709.32	136.838
	ELEN_RS00140	rpsR	30S ribosomal protein S18	1707.71	87.1706
