# Supplementary material for: Systems biology elucidates the distinctive metabolic niche filled by the human gut microbe Eggerthella lenta
Source: PLoS Biol. 2023 May 19;21(5):e3002125. doi: 10.1371/journal.pbio.3002125 (PMC10234575; doi:10.1371/journal.pbio.3002125)
Supplement: S5 Table — List of strains for which EDM1 culture supernatants were analyzed with untargeted metabolomics, along with corresponding culture collection identifiers. (XLSX) [file pbio.3002125.s017.xlsx]

## Sheet: Table S5
	Table S5. Eggerthella strains profiled with untargeted metabolomics.
	Bacterial strain name	Repository identifier
	Eggerthella lenta DSM 2243 (UCSF)	n/a
	Eggerthella lenta DSM 15644	DSMZ 15644
	Eggerthella lenta FAA 1-1-60A UCSF	DSMZ 110904
	Eggerthella lenta 11C	DSMZ 110905
	Eggerthella lenta FAA 1-3-56	DSMZ 110906
	Eggerthella lenta 14A	DSMZ 110907
	Eggerthella lenta 22C	DSMZ 110908
	Eggerthella lenta 28B	DSMZ 110909
	Eggerthella lenta 32-6-I-6 NA	DSMZ 110910
	Eggerthella lenta A2	DSMZ 110911
	Eggerthella lenta AB12n2	DSMZ 110912
	Eggerthella lenta AB8n2	DSMZ 110913
	Eggerthella lenta AN51LG	DSMZ 110914
	Eggerthella lenta CC7/5 D5 2	DSMZ 110915
	Eggerthella lenta CC8/2 BHI2	DSMZ 110916
	Eggerthella lenta CC8/6 D5 4	DSMZ 110917
	Eggerthella lenta RJX1626	DSMZ 110918
	Eggerthella lenta ElUC2	DSMZ 110919
	Eggerthella lenta ElUC5	DSMZ 110920
	Eggerthella lenta MR1 #12	DSMZ 110921
	Eggerthella lenta RC4/6F	DSMZ 110922
	Eggerthella lenta W1 BHI 6	DSMZ 110923
	Eggerthella sp. DSM 11767	DSMZ 11767
	Eggerthella sp. DSM 11863	DSMZ 11863
	Eggerthella sinensis DSM 16107	DSMZ 16107
	Eggerthella lenta SECOmt75m2	n/a
	Eggerthella lenta RJX1627	n/a
	Eggerthella lenta Valencia	n/a
	Eggerthella lenta ATCC 25559	ATCC 25559
	Eggerthella lenta DSM 2243D	DSMZ 2243
