# Supplementary material for: Systems biology elucidates the distinctive metabolic niche filled by the human gut microbe Eggerthella lenta
Source: PLoS Biol. 2023 May 19;21(5):e3002125. doi: 10.1371/journal.pbio.3002125 (PMC10234575; doi:10.1371/journal.pbio.3002125)
Supplement: S6 Table — Related to Fig 4. Results of association analysis linking patterns of strain-variable genes with strain-variable metabolite features. Associations listed are those that met the strictest significance and separability criteria (see Materials and methods). Gene annotations are listed for association patterns with 20 or fewer candidate gene families. (XLSX) [file pbio.3002125.s018.xlsx]

## Sheet: Table S6
	Table S6. Metabolite features associated with variable E. lenta gene families across strains.
	Metabolite Alignment ID	Ionization mode	Retention Time (min)	m/z	Metabolite Name	ClassyFire superclass	Median gene presence effect size (on log10 metabolite intensity)	FDR-corrected p-value	Number of strains with gene(s)	Number of gene families	Gene annotations (not shown for >20 gene families)	Gene names (not shown for >20 gene families)
	4811	Positive	4.558	334.142	Unknown		1.55349	1.05584e-08	2	1
	4441	Positive	6.354	296.149	Unknown		1.51267	4.26353e-11	2	1	IS200/IS605 family transposase ISStin10
	3522	Positive	2.695	234.133	Unknown	Organic oxygen compounds	1.67248	1.24853e-13	23	1
	3596	Positive	4.946	238.118	Unknown		0.905764	3.74905e-30	15	1
	4400	Positive	4.95	293.1	Unknown		1.15732	2.02853e-30	15	1
	2239	Negative	4.63	248.04	Unknown		1.49948	2.21151e-14	11	1
	1462_2607_2973	Positive	4.194_4.185_4.161	138.05453_186.07556_204.08603	N-Acetyl-D-glucosamine		1.18598	1.39252e-26	29	1
	1435	Negative	6.788	187.037	Unknown		1.87588	1.41437e-60	16	2	Ribulose-5-phosphate reductase 1; Ribitol-5-phosphate cytidylyltransferase	tarJ; tarI
	1484	Negative	6.784	189.034	Unknown		1.49245	5.4058e-35	16	2	Ribulose-5-phosphate reductase 1; Ribitol-5-phosphate cytidylyltransferase	tarJ; tarI
	3629	Positive	8.364	240.095	Unknown		2.03273	4.10535e-17	5	3	putative protein
	3595	Positive	5.235	238.117	Unknown		2.27601	4.57892e-48	16	3	Ornithine carbamoyltransferase catabolic; Ornithine carbamoyltransferase; Putative agmatine deiminase	arcB; argF; aguA
	3890	Positive	5.236	255.144	Unknown		1.81694	2.18424e-29	16	3	Ornithine carbamoyltransferase catabolic; Ornithine carbamoyltransferase; Putative agmatine deiminase	arcB; argF; aguA
	4222	Positive	4.95	277.127	Unknown		1.97129	1.61052e-57	16	3	Ornithine carbamoyltransferase catabolic; Ornithine carbamoyltransferase; Putative agmatine deiminase	arcB; argF; aguA
	4223	Positive	5.239	277.127	Unknown		2.47997	1.79222e-30	16	3	Ornithine carbamoyltransferase catabolic; Ornithine carbamoyltransferase; Putative agmatine deiminase	arcB; argF; aguA
	4401	Positive	5.239	293.1	Unknown		2.1603	2.82254e-77	16	3	Ornithine carbamoyltransferase catabolic; Ornithine carbamoyltransferase; Putative agmatine deiminase	arcB; argF; aguA
	4493	Positive	5.236	300.202	Unknown		2.23799	5.33479e-24	16	3	Ornithine carbamoyltransferase catabolic; Ornithine carbamoyltransferase; Putative agmatine deiminase	arcB; argF; aguA
	4494	Positive	4.951	300.202	Unknown		1.98591	7.95868e-23	16	3	Ornithine carbamoyltransferase catabolic; Ornithine carbamoyltransferase; Putative agmatine deiminase	arcB; argF; aguA
	5335	Positive	4.942	413.164	Unknown		1.50722	3.67253e-18	16	3	Ornithine carbamoyltransferase catabolic; Ornithine carbamoyltransferase; Putative agmatine deiminase	arcB; argF; aguA
	1939	Positive	5.232	158.081	Unknown		1.34304	1.6859e-50	29	3	Copper-sensing transcriptional repressor CsoR	csoR
	1942	Positive	5.427	158.081	Unknown		1.36603	3.61681e-05	29	3	Copper-sensing transcriptional repressor CsoR	csoR
	3197	Positive	8.278	215.06	Unknown		0.407256	6.72317e-05	29	3	Acetyl-coenzyme A synthetase; ECF RNA polymerase sigma factor SigR; ECF RNA polymerase sigma factor SigE	acsA; acs; sigR; sigE
	1059	Positive	6.283	118.097	Creatinol		1.16883	3.93627e-05	29	5	Chaperone protein DnaK; HTH-type transcriptional activator RhaS	dnaK; rhaS
	648	Negative	8.396	131.081	Unknown		0.838799	1.25719e-08	29	5	Chaperone protein DnaK; HTH-type transcriptional activator RhaS	dnaK; rhaS
	1294	Negative	8.374	174.089	Unknown	Organic acids and derivatives	0.843163	5.32322e-07	29	5	Chaperone protein DnaK; HTH-type transcriptional activator RhaS	dnaK; rhaS
	1401	Positive	10.287	134.081	Unknown		1.89522	1.62823e-32	29	6	Bacitracin export ATP-binding protein BceA; ABC transporter ATP-binding protein YxdL; Sensor histidine kinase RcsC	bceA; yxdL; rcsC
	2129	Negative	7.142	237.061	Unknown		0.488296	2.61082e-07	29	6	Bacitracin export ATP-binding protein BceA; ABC transporter ATP-binding protein YxdL; Sensor histidine kinase RcsC	bceA; yxdL; rcsC
	2397	Negative	7.146	263.041	Unknown		0.554982	1.65258e-23	29	6	Bacitracin export ATP-binding protein BceA; ABC transporter ATP-binding protein YxdL; Sensor histidine kinase RcsC	bceA; yxdL; rcsC
	2398	Negative	7.288	263.041	Unknown		0.508616	2.41389e-11	29	6	Bacitracin export ATP-binding protein BceA; ABC transporter ATP-binding protein YxdL; Sensor histidine kinase RcsC	bceA; yxdL; rcsC
	2399	Negative	7.58	263.041	Unknown		0.430073	1.05722e-08	29	6	Bacitracin export ATP-binding protein BceA; ABC transporter ATP-binding protein YxdL; Sensor histidine kinase RcsC	bceA; yxdL; rcsC
	2578	Negative	7.285	281.051	Unknown		0.529948	1.14446e-13	29	6	Bacitracin export ATP-binding protein BceA; ABC transporter ATP-binding protein YxdL; Sensor histidine kinase RcsC	bceA; yxdL; rcsC
	2577	Negative	7.573	281.051	Unknown		0.441764	2.56389e-06	29	6	Bacitracin export ATP-binding protein BceA; ABC transporter ATP-binding protein YxdL; Sensor histidine kinase RcsC	bceA; yxdL; rcsC
	2732	Positive	5.482	190.107	Unknown		2.10783	8.93219e-15	9	7	D-inositol-3-phosphate glycosyltransferase; UDP-N-acetylglucosamine--N-acetylmuramyl-(pentapeptide) pyrophosphoryl-undecaprenol N-acetylglucosamine transferase; Alginate biosynthesis protein AlgA	mshA; murG; algA
	3041	Negative	7.283	334.076	Unknown		0.770877	3.69765e-08	27	9	putative undecaprenyl-phosphate N-acetylglucosaminyl 1-phosphate transferase; Transcriptional regulator LytR; Polyisoprenyl-teichoic acid--peptidoglycan teichoic acid transferase TagU; Polyisoprenyl-teichoic acid--peptidoglycan teichoic acid transferase TagV; Teichoic acid translocation permease protein TagG; Teichoic acids export ATP-binding protein TagH	tagO; lytR; tagU; tagV; tagG; tagH
	3109	Negative	8.61	344.065	Unknown		0.632418	1.27478e-11	1	21	30S ribosomal protein S20; Sec-independent protein translocase protein TatA; Single-stranded DNA-binding protein; Protein translocase subunit SecE; 50S ribosomal protein L17; 50S ribosomal protein L31; Electron transport complex subunit RsxB; Sec-independent protein translocase protein TatB; Ribosome-binding factor A	rpsT; tatA; secE; rplQ; rpmE; rsxB; tatB; rbfA
	615	Positive	8.694	101.071	Unknown		0.931303	4.78242e-34	1	27	Acetyl-coenzyme A synthetase; Sec-independent protein translocase protein TatA; Ribosome-binding factor A; Protein translocase subunit SecE; Nitrate reductase; Dimethyl sulfoxide reductase DmsA; Putative multidrug resistance protein MdtD; 50S ribosomal protein L17; 30S ribosomal protein S20; 50S ribosomal protein L31; Electron transport complex subunit RsxB	acsA; tatA; rbfA; secE; napA; dmsA; mdtD; rplQ; rpsT; rpmE; acs; rsxB
	2404	Negative	7.765	264.01	Unknown		1.31321	3.96013e-28	1	27	Acetyl-coenzyme A synthetase; Sec-independent protein translocase protein TatA; Ribosome-binding factor A; Protein translocase subunit SecE; Nitrate reductase; Dimethyl sulfoxide reductase DmsA; Putative multidrug resistance protein MdtD; 50S ribosomal protein L17; 30S ribosomal protein S20; 50S ribosomal protein L31; Electron transport complex subunit RsxB	acsA; tatA; rbfA; secE; napA; dmsA; mdtD; rplQ; rpsT; rpmE; acs; rsxB
	3028	Negative	7.766	331.998	Unknown		2.55224	3.805e-31	1	27	Acetyl-coenzyme A synthetase; Sec-independent protein translocase protein TatA; Ribosome-binding factor A; Protein translocase subunit SecE; Nitrate reductase; Dimethyl sulfoxide reductase DmsA; Putative multidrug resistance protein MdtD; 50S ribosomal protein L17; 30S ribosomal protein S20; 50S ribosomal protein L31; Electron transport complex subunit RsxB	acsA; tatA; rbfA; secE; napA; dmsA; mdtD; rplQ; rpsT; rpmE; acs; rsxB
	376	Negative	8.714	112.039	Unknown		0.442511	7.20739e-07	1	28	2-succinylbenzoate--CoA ligase; Fumarate reductase flavoprotein subunit; Phenyloxazoline synthase MbtB; 30S ribosomal protein S20; Ribosome-binding factor A; Electron transport complex subunit RsxB; Sec-independent protein translocase protein TatA; Protein translocase subunit SecE; 50S ribosomal protein L31; 50S ribosomal protein L17; Sec-independent protein translocase protein TatB	menE; fccA; mbtB; rpsT; rbfA; rsxB; tatA; secE; rpmE; rplQ; tatB
	1497	Negative	8.715	190.017	Unknown	Organic acids and derivatives	0.472686	1.86759e-14	1	28	2-succinylbenzoate--CoA ligase; Fumarate reductase flavoprotein subunit; Phenyloxazoline synthase MbtB; 30S ribosomal protein S20; Ribosome-binding factor A; Electron transport complex subunit RsxB; Sec-independent protein translocase protein TatA; Protein translocase subunit SecE; 50S ribosomal protein L31; 50S ribosomal protein L17; Sec-independent protein translocase protein TatB	menE; fccA; mbtB; rpsT; rbfA; rsxB; tatA; secE; rpmE; rplQ; tatB
	1826	Negative	6.703	215.886	Unknown		2.72271	5.09313e-20	1	28	2-succinylbenzoate--CoA ligase; Fumarate reductase flavoprotein subunit; Phenyloxazoline synthase MbtB; 30S ribosomal protein S20; Ribosome-binding factor A; Electron transport complex subunit RsxB; Sec-independent protein translocase protein TatA; Protein translocase subunit SecE; 50S ribosomal protein L31; 50S ribosomal protein L17; Sec-independent protein translocase protein TatB	menE; fccA; mbtB; rpsT; rbfA; rsxB; tatA; secE; rpmE; rplQ; tatB
	2395	Negative	5.743	263.041	Unknown		2.65378	2.32475e-42	1	28	2-succinylbenzoate--CoA ligase; Fumarate reductase flavoprotein subunit; Phenyloxazoline synthase MbtB; 30S ribosomal protein S20; Ribosome-binding factor A; Electron transport complex subunit RsxB; Sec-independent protein translocase protein TatA; Protein translocase subunit SecE; 50S ribosomal protein L31; 50S ribosomal protein L17; Sec-independent protein translocase protein TatB	menE; fccA; mbtB; rpsT; rbfA; rsxB; tatA; secE; rpmE; rplQ; tatB
	2580	Negative	5.746	281.051	Unknown		2.37143	9.22515e-35	1	28	2-succinylbenzoate--CoA ligase; Fumarate reductase flavoprotein subunit; Phenyloxazoline synthase MbtB; 30S ribosomal protein S20; Ribosome-binding factor A; Electron transport complex subunit RsxB; Sec-independent protein translocase protein TatA; Protein translocase subunit SecE; 50S ribosomal protein L31; 50S ribosomal protein L17; Sec-independent protein translocase protein TatB	menE; fccA; mbtB; rpsT; rbfA; rsxB; tatA; secE; rpmE; rplQ; tatB
	48	Negative	8.714	68.0492	Unknown		0.944051	3.91879e-19	1	28	2-succinylbenzoate--CoA ligase; Fumarate reductase flavoprotein subunit; Phenyloxazoline synthase MbtB; 30S ribosomal protein S20; Ribosome-binding factor A; Electron transport complex subunit RsxB; Sec-independent protein translocase protein TatA; Protein translocase subunit SecE; 50S ribosomal protein L31; 50S ribosomal protein L17; Sec-independent protein translocase protein TatB	menE; fccA; mbtB; rpsT; rbfA; rsxB; tatA; secE; rpmE; rplQ; tatB
	1524	Positive	5.183	141.065	Unknown		0.442483	6.81211e-25	1	42	IS110 family transposase ISBth13; Electron transport complex subunit RsxB; IS256 family transposase ISEle1; Sec-independent protein translocase protein TatA; Autolysin; 50S ribosomal protein L17; Ribosome-binding factor A; Protein translocase subunit SecE; 30S ribosomal protein S20; 50S ribosomal protein L31; Undecaprenyl phosphate NCN'-diacetylbacillosamine 1-phosphate transferase; Sec-independe…	rsxB; tatA; lytA; rplQ; rbfA; secE; rpsT; rpmE; pglC; tatB
	3055	Negative	7.32	336.092	Unknown		0.650731	1.81104e-12	1	46
	300	Negative	7.446	103.003	Unknown		0.403974	3.58699e-09	1	46	Sec-independent protein translocase protein TatA; ABC transporter ATP-binding protein YxdL; Vitamin B12 import ATP-binding protein BtuD; Aerobic respiration control sensor protein ArcB; 30S ribosomal protein S20; Ribosome-binding factor A; Protein translocase subunit SecE; Electron transport complex subunit RsxB; Sec-independent protein translocase protein TatB; 2C3-dihydroxybenzoate-AMP ligase; …	tatA; yxdL; btuD; arcB; rpsT; rbfA; secE; rsxB; tatB; dhbE; rpmE; rplQ
	1715	Negative	1.124	207.102	Unknown		0.438146	1.91874e-18	1	46	Sec-independent protein translocase protein TatA; ABC transporter ATP-binding protein YxdL; Vitamin B12 import ATP-binding protein BtuD; Aerobic respiration control sensor protein ArcB; 30S ribosomal protein S20; Ribosome-binding factor A; Protein translocase subunit SecE; Electron transport complex subunit RsxB; Sec-independent protein translocase protein TatB; 2C3-dihydroxybenzoate-AMP ligase; …	tatA; yxdL; btuD; arcB; rpsT; rbfA; secE; rsxB; tatB; dhbE; rpmE; rplQ
	3584	Negative	8.769	534.149	Unknown		0.934934	8.13982e-07	1	46	Sec-independent protein translocase protein TatA; ABC transporter ATP-binding protein YxdL; Vitamin B12 import ATP-binding protein BtuD; Aerobic respiration control sensor protein ArcB; 30S ribosomal protein S20; Ribosome-binding factor A; Protein translocase subunit SecE; Electron transport complex subunit RsxB; Sec-independent protein translocase protein TatB; 2C3-dihydroxybenzoate-AMP ligase; …	tatA; yxdL; btuD; arcB; rpsT; rbfA; secE; rsxB; tatB; dhbE; rpmE; rplQ
	896	Negative	7.221	147.065	Unknown		0.999531	9.98784e-38	1	47	Tyrosine recombinase XerC; IS110 family transposase ISBli6; Sec-independent protein translocase protein TatA; Protein translocase subunit SecE; Ribosome-binding factor A; Bifunctional protein GlmU; Toxin A; Tat proofreading chaperone DmsD; Chaperone protein DnaK; putative dual-specificity RNA methyltransferase RlmN; 50S ribosomal protein L17; 50S ribosomal protein L31; 30S ribosomal protein S20; …	xerC; tatA; secE; rbfA; glmU; toxA; dmsD; dnaK; rlmN; rplQ; rpmE; rpsT; rsxB; tatB
	3142	Positive	6.377	212.139	Unknown		1.04435	2.40239e-06	1	53	Sec-independent protein translocase protein TatA; Protein translocase subunit SecE; HTH-type transcriptional regulator MalT; Ribosome-binding factor A; Electron transport complex subunit RsxB; 50S ribosomal protein L31; 30S ribosomal protein S20; Ferrochelatase; IS256 family transposase ISBsu2; Sec-independent protein translocase protein TatB; Putative multidrug resistance protein MdtD; 50S ribos…	tatA; secE; malT; rbfA; rsxB; rpmE; rpsT; hemH; tatB; mdtD; rplQ
	343	Negative	4.95	110.024	Unknown		0.440403	2.34442e-05	1	61	D-inositol-3-phosphate glycosyltransferase; Transposase from transposon Tn916; Coenzyme PQQ synthesis protein E; 30S ribosomal protein S20; 50S ribosomal protein L17; 50S ribosomal protein L31; Fumarate reductase flavoprotein subunit; 3-oxosteroid 1-dehydrogenase; Electron transport complex subunit RsxB; Autoinducer 2 sensor kinase/phosphatase LuxQ; Ribosome-binding factor A; Transcription termin…	mshA; Int-Tn; pqqE; rpsT; rplQ; rpmE; kstD; rsxB; luxQ; rbfA; nusG; tatB; tatA
	2181	Positive	8.661	169.058	Unknown		0.493511	5.78991e-05	1	71	putative ABC transporter ATP-binding protein; DNA-invertase hin; Ubiquinone/menaquinone biosynthesis C-methyltransferase UbiE; Putative prophage phiRv2 integrase; Putative multidrug export ATP-binding/permease protein; Energy-coupling factor transporter transmembrane protein EcfT; Sec-independent protein translocase protein TatA; 30S ribosomal protein S20; Lipid A export ATP-binding/permease prot…	hin; ubiE; ecfT; tatA; rpsT; msbA; ykoD; pchR; rbfA; secE; rplQ; baiB; rpmE; rsxB; tatB
	1290	Negative	7.905	174.087	Unknown	Phenylpropanoids and polyketides	0.49252	4.14569e-05	1	71	putative ABC transporter ATP-binding protein; DNA-invertase hin; Ubiquinone/menaquinone biosynthesis C-methyltransferase UbiE; Putative prophage phiRv2 integrase; Putative multidrug export ATP-binding/permease protein; Energy-coupling factor transporter transmembrane protein EcfT; Sec-independent protein translocase protein TatA; 30S ribosomal protein S20; Lipid A export ATP-binding/permease prot…	hin; ubiE; ecfT; tatA; rpsT; msbA; ykoD; pchR; rbfA; secE; rplQ; baiB; rpmE; rsxB; tatB
	2760	Positive	8.725	192.032	Unknown		1.38702	1.9209e-08	1	71	putative ABC transporter ATP-binding protein; DNA-invertase hin; Ubiquinone/menaquinone biosynthesis C-methyltransferase UbiE; Putative prophage phiRv2 integrase; Putative multidrug export ATP-binding/permease protein; Energy-coupling factor transporter transmembrane protein EcfT; Sec-independent protein translocase protein TatA; 30S ribosomal protein S20; Lipid A export ATP-binding/permease prot…	hin; ubiE; ecfT; tatA; rpsT; msbA; ykoD; pchR; rbfA; secE; rplQ; baiB; rpmE; rsxB; tatB
	1670	Negative	4.993	203.082	Unknown	Organoheterocyclic compounds	0.45164	6.53828e-15	1	71	putative ABC transporter ATP-binding protein; DNA-invertase hin; Ubiquinone/menaquinone biosynthesis C-methyltransferase UbiE; Putative prophage phiRv2 integrase; Putative multidrug export ATP-binding/permease protein; Energy-coupling factor transporter transmembrane protein EcfT; Sec-independent protein translocase protein TatA; 30S ribosomal protein S20; Lipid A export ATP-binding/permease prot…	hin; ubiE; ecfT; tatA; rpsT; msbA; ykoD; pchR; rbfA; secE; rplQ; baiB; rpmE; rsxB; tatB
	2610	Negative	7.912	285.082	Unknown		0.522237	7.24018e-50	1	71	putative ABC transporter ATP-binding protein; DNA-invertase hin; Ubiquinone/menaquinone biosynthesis C-methyltransferase UbiE; Putative prophage phiRv2 integrase; Putative multidrug export ATP-binding/permease protein; Energy-coupling factor transporter transmembrane protein EcfT; Sec-independent protein translocase protein TatA; 30S ribosomal protein S20; Lipid A export ATP-binding/permease prot…	hin; ubiE; ecfT; tatA; rpsT; msbA; ykoD; pchR; rbfA; secE; rplQ; baiB; rpmE; rsxB; tatB
	2834	Negative	7.909	307.089	Unknown		0.636079	9.31741e-05	1	71	putative ABC transporter ATP-binding protein; DNA-invertase hin; Ubiquinone/menaquinone biosynthesis C-methyltransferase UbiE; Putative prophage phiRv2 integrase; Putative multidrug export ATP-binding/permease protein; Energy-coupling factor transporter transmembrane protein EcfT; Sec-independent protein translocase protein TatA; 30S ribosomal protein S20; Lipid A export ATP-binding/permease prot…	hin; ubiE; ecfT; tatA; rpsT; msbA; ykoD; pchR; rbfA; secE; rplQ; baiB; rpmE; rsxB; tatB
	2266	Positive	1.135	172.097	Unknown		0.748729	4.82009e-21	1	81		dmsA; ifcA; ksdD; lagD; ugpC; malT; tatA; csoR; rpsT; tatB; rplQ; rsxB; secE; rpmE; ynfE; torD_10; srmB; rbfA; araQ
	264	Negative	7.219	100.039	Unknown		0.867887	4.61471e-57	1	99	LexA repressor; Sec-independent protein translocase protein TatA; UDP-glucose 6-dehydrogenase; 50S ribosomal protein L17; Protein translocase subunit SecE; Single-stranded DNA-binding protein; 30S ribosomal protein S20; Ribosome-binding factor A; 50S ribosomal protein L31; Electron transport complex subunit RsxB; Undecaprenyl-phosphate 4-deoxy-4-formamido-L-arabinose transferase; UDP-2-acetamido-…	lexA; tatA; ugd; rplQ; secE; ssb; rpsT; rbfA; rpmE; rsxB; arnC; wbpE; tsaD
	1956	Positive	8.708	158.128	Unknown		1.00749	1.5234e-05	1	99	LexA repressor; Sec-independent protein translocase protein TatA; UDP-glucose 6-dehydrogenase; 50S ribosomal protein L17; Protein translocase subunit SecE; Single-stranded DNA-binding protein; 30S ribosomal protein S20; Ribosome-binding factor A; 50S ribosomal protein L31; Electron transport complex subunit RsxB; Undecaprenyl-phosphate 4-deoxy-4-formamido-L-arabinose transferase; UDP-2-acetamido-…	lexA; tatA; ugd; rplQ; secE; ssb; rpsT; rbfA; rpmE; rsxB; arnC; wbpE; tsaD
	1054	Negative	7.218	160.06	Unknown		0.724034	4.58913e-06	1	99	LexA repressor; Sec-independent protein translocase protein TatA; UDP-glucose 6-dehydrogenase; 50S ribosomal protein L17; Protein translocase subunit SecE; Single-stranded DNA-binding protein; 30S ribosomal protein S20; Ribosome-binding factor A; 50S ribosomal protein L31; Electron transport complex subunit RsxB; Undecaprenyl-phosphate 4-deoxy-4-formamido-L-arabinose transferase; UDP-2-acetamido-…	lexA; tatA; ugd; rplQ; secE; ssb; rpsT; rbfA; rpmE; rsxB; arnC; wbpE; tsaD
	2950	Positive	7.98	203.102	Unknown		0.731949	2.01356e-16	1	99	LexA repressor; Sec-independent protein translocase protein TatA; UDP-glucose 6-dehydrogenase; 50S ribosomal protein L17; Protein translocase subunit SecE; Single-stranded DNA-binding protein; 30S ribosomal protein S20; Ribosome-binding factor A; 50S ribosomal protein L31; Electron transport complex subunit RsxB; Undecaprenyl-phosphate 4-deoxy-4-formamido-L-arabinose transferase; UDP-2-acetamido-…	lexA; tatA; ugd; rplQ; secE; ssb; rpsT; rbfA; rpmE; rsxB; arnC; wbpE; tsaD
	2359	Negative	7.531	260.072	Unknown		1.12056	2.86587e-06	1	99	LexA repressor; Sec-independent protein translocase protein TatA; UDP-glucose 6-dehydrogenase; 50S ribosomal protein L17; Protein translocase subunit SecE; Single-stranded DNA-binding protein; 30S ribosomal protein S20; Ribosome-binding factor A; 50S ribosomal protein L31; Electron transport complex subunit RsxB; Undecaprenyl-phosphate 4-deoxy-4-formamido-L-arabinose transferase; UDP-2-acetamido-…	lexA; tatA; ugd; rplQ; secE; ssb; rpsT; rbfA; rpmE; rsxB; arnC; wbpE; tsaD
	4049	Positive	6.404	266.133	Unknown		0.920699	1.77e-06	1	99	LexA repressor; Sec-independent protein translocase protein TatA; UDP-glucose 6-dehydrogenase; 50S ribosomal protein L17; Protein translocase subunit SecE; Single-stranded DNA-binding protein; 30S ribosomal protein S20; Ribosome-binding factor A; 50S ribosomal protein L31; Electron transport complex subunit RsxB; Undecaprenyl-phosphate 4-deoxy-4-formamido-L-arabinose transferase; UDP-2-acetamido-…	lexA; tatA; ugd; rplQ; secE; ssb; rpsT; rbfA; rpmE; rsxB; arnC; wbpE; tsaD
	4050	Positive	6.153	266.134	Unknown		1.77988	1.6551e-35	1	99	LexA repressor; Sec-independent protein translocase protein TatA; UDP-glucose 6-dehydrogenase; 50S ribosomal protein L17; Protein translocase subunit SecE; Single-stranded DNA-binding protein; 30S ribosomal protein S20; Ribosome-binding factor A; 50S ribosomal protein L31; Electron transport complex subunit RsxB; Undecaprenyl-phosphate 4-deoxy-4-formamido-L-arabinose transferase; UDP-2-acetamido-…	lexA; tatA; ugd; rplQ; secE; ssb; rpsT; rbfA; rpmE; rsxB; arnC; wbpE; tsaD
	2448_2343_1933	Negative	7.531_7.531_7.531	268.10364_258.07474_222.09773	N-Acetyl-galactosaminitol		2.94155	9.6573e-28	1	99	LexA repressor; Sec-independent protein translocase protein TatA; UDP-glucose 6-dehydrogenase; 50S ribosomal protein L17; Protein translocase subunit SecE; Single-stranded DNA-binding protein; 30S ribosomal protein S20; Ribosome-binding factor A; 50S ribosomal protein L31; Electron transport complex subunit RsxB; Undecaprenyl-phosphate 4-deoxy-4-formamido-L-arabinose transferase; UDP-2-acetamido-…	lexA; tatA; ugd; rplQ; secE; ssb; rpsT; rbfA; rpmE; rsxB; arnC; wbpE; tsaD
	3042	Negative	7.645	334.076	Unknown		1.71889	6.39236e-27	1	99	LexA repressor; Sec-independent protein translocase protein TatA; UDP-glucose 6-dehydrogenase; 50S ribosomal protein L17; Protein translocase subunit SecE; Single-stranded DNA-binding protein; 30S ribosomal protein S20; Ribosome-binding factor A; 50S ribosomal protein L31; Electron transport complex subunit RsxB; Undecaprenyl-phosphate 4-deoxy-4-formamido-L-arabinose transferase; UDP-2-acetamido-…	lexA; tatA; ugd; rplQ; secE; ssb; rpsT; rbfA; rpmE; rsxB; arnC; wbpE; tsaD
	3054	Negative	7.531	336.091	Unknown		1.98328	4.38156e-05	1	99	LexA repressor; Sec-independent protein translocase protein TatA; UDP-glucose 6-dehydrogenase; 50S ribosomal protein L17; Protein translocase subunit SecE; Single-stranded DNA-binding protein; 30S ribosomal protein S20; Ribosome-binding factor A; 50S ribosomal protein L31; Electron transport complex subunit RsxB; Undecaprenyl-phosphate 4-deoxy-4-formamido-L-arabinose transferase; UDP-2-acetamido-…	lexA; tatA; ugd; rplQ; secE; ssb; rpsT; rbfA; rpmE; rsxB; arnC; wbpE; tsaD
	3372	Negative	7.524	399.107	Unknown		2.49162	2.70913e-46	1	99	LexA repressor; Sec-independent protein translocase protein TatA; UDP-glucose 6-dehydrogenase; 50S ribosomal protein L17; Protein translocase subunit SecE; Single-stranded DNA-binding protein; 30S ribosomal protein S20; Ribosome-binding factor A; 50S ribosomal protein L31; Electron transport complex subunit RsxB; Undecaprenyl-phosphate 4-deoxy-4-formamido-L-arabinose transferase; UDP-2-acetamido-…	lexA; tatA; ugd; rplQ; secE; ssb; rpsT; rbfA; rpmE; rsxB; arnC; wbpE; tsaD
	1188	Positive	5.697	126.055	Unknown		0.858558	6.50724e-48	1	156
	1700	Positive	6.154	148.042	Unknown		1.59796	1.24467e-14	1	156
	1701	Positive	6.373	148.042	Unknown		1.46716	6.33846e-55	1	156
	1703	Positive	6.227	148.042	Unknown		1.57192	2.31699e-19	1	156
	1742	Positive	6.194	150.038	Unknown		1.65454	4.57892e-48	1	156
	2011	Positive	5.785	160.133	Unknown		0.952588	4.65958e-44	1	156
	2355	Negative	2.789	260.023	Unknown		1.92343	2.9891e-39	1	156
	2484	Negative	6.143	271.901	Unknown		1.91017	9.68063e-11	1	156
	3454	Negative	6.216	432.145	Unknown		1.61427	1.35908e-06	1	156
	428	Positive	1.229	87.0262	Unknown		1.68968	2.99618e-11	1	156
	1412	Negative	1.729	184.061	Unknown		1.35102	3.41124e-13	29	204
	1969	Positive	3.602	159.044	Unknown		1.12956	1.7599e-08	1	236
	1372	Positive	2.816	133.097	Unknown		0.67671	1.24855e-42	1	1116
	2219	Positive	1.882	170.081	Unknown		1.98753	1.69329e-46	1	1116
	3503	Negative	9.02	455.101	6alpha-Mannobiose		3.12957	8.96313e-28	1	1116
