# Supplementary material for: Systems biology elucidates the distinctive metabolic niche filled by the human gut microbe Eggerthella lenta
Source: PLoS Biol. 2023 May 19;21(5):e3002125. doi: 10.1371/journal.pbio.3002125 (PMC10234575; doi:10.1371/journal.pbio.3002125)
Supplement: S7 Table — Related to Fig 4. Statistics on the distribution of core and accessory reactions across E. lenta strain metabolic reconstructions. (XLSX) [file pbio.3002125.s019.xlsx]

## Sheet: Table S7
	Table S7. Summary of conserved and strain-variable reactions by subsystem in E. lenta strain metabolic reconstructions.
	Subsystem	Number of reactions	Number of core reactions	Median number of strain reconstructions with each reaction (out of 24)
	Transport, extracellular	155	105	24
	Glycerophospholipid metabolism	149	149	24
	Exchange/demand reaction	125	97	24
	Fatty acid synthesis	119	105	24
	Cell wall biosynthesis	64	41	24
	Nucleotide interconversion	57	47	24
	Valine, leucine, and isoleucine metabolism	29	25	24
	Folate metabolism	24	20	24
	Arginine and proline metabolism	24	21	24
	Glycolysis/gluconeogenesis	23	21	24
	Xenobiotics metabolism	20	17	24
	Peptide metabolism	18	18	24
	Terpenoid backbone biosynthesis	18	17	24
	Pyruvate metabolism	17	16	24
	Citric acid cycle	16	15	24
	Histidine metabolism	16	16	24
	Ubiquinone and other terpenoid-quinone biosynthesis	15	14	24
	Aminosugar metabolism	15	14	24
	Methionine and cysteine metabolism	15	14	24
	Thiamine metabolism	14	8	24
	Glycine, serine, alanine, and threonine metabolism	14	14	24
	Bile acid metabolism	14	0	1
	Phenylalanine metabolism	13	13	24
	NAD metabolism	13	13	24
	CoA synthesis	12	10	24
	Purine catabolism	12	12	24
	Fatty acid oxidation	12	5	2
	Vitamin B12 metabolism	12	7	24
	Flavonoid, isoflavonoid, and polyphenol metabolism	12	10	24
	Pentose phosphate pathway	12	11	24
	Purine synthesis	11	11	24
	Respiration	11	10	24
	Pyrimidine catabolism	11	10	24
	Tryptophan metabolism	10	6	24
	Pyrimidine synthesis	10	9	24
	Vitamin B2 metabolism	10	5	12.5
	Propanoate metabolism	9	9	24
	Fructose and mannose metabolism	9	7	24
	Glutamate metabolism	9	9	24
	Pentose and glucuronate interconversions	8	5	24
	Alanine and aspartate metabolism	8	7	24
	Miscellaneous	8	8	24
	Glyoxylate and dicarboxylate metabolism	7	7	24
	Tyrosine metabolism	7	5	24
	Vitamin B6 metabolism	7	7	24
	Urea cycle	7	7	24
	Lysine metabolism	6	6	24
	Glutathione metabolism	6	6	24
	Wood-Ljungdahl Pathway	6	6	24
	Heme synthesis	6	2	15
	Drug metabolism	6	0	4
	Galactose metabolism	6	2	10
	beta-Alanine metabolism	5	5	24
	Cholesterol metabolism	5	5	24
	Unassigned	5	5	24
	Phenylpropanoid biosynthesis	4	0	15
	Nucleotide sugar metabolism	4	3	24
	Others	3	3	24
	Nucleotide salvage pathway	3	3	24
	Nitrogen metabolism	3	3	24
	Vitamin A metabolism	3	3	24
	Sulfur metabolism	3	3	24
	Starch and sucrose metabolism	3	3	24
	Zeatin biosynthesis	2	2	24
	Aminobenzoate degradation	2	1	19.5
	Tetrahydrobiopterin metabolism	2	2	24
	Sphingolipid metabolism	2	0	10
	Atrazine degradation	2	2	24
	tRNA Charging	2	1	19.5
	Inositol phosphate metabolism	2	1	21
	Histone phosphorylation	2	2	24
	Limonene and pinene degradation	2	2	24
	ROS detoxification	2	2	24
	Carbon fixation pathways in prokaryotes	1	1	24
	Plant polysaccharide degradation	1	1	24
	Butanoate metabolism	1	1	24
	Phosphonate and phosphinate metabolism	1	0	15
	Biotin metabolism	1	1	24
	Benzoate degradation	1	1	24
	Squalene and cholesterol synthesis	1	1	24
	N-glycan degradation	1	0	10
	Ascorbate and aldarate metabolism	1	1	24
	Geraniol degradation	1	1	24
	Glycosphingolipid metabolism	1	0	10
	Arachidonic acid metabolism	1	1	24
	Naphthalene degradation	1	1	24
	beta-alanine metabolism	1	1	24
	Cyanoamino acid metabolism	1	1	24
	Aminophosphonate metabolism	1	0	15
	Oxidative phosphorylation	1	1	24
	Carbon fixation in photosynthetic organisms	1	1	24
	Isoquinoline alkaloid biosynthesis	1	1	24
	Selenoamino acid metabolism	1	1	24
	Taurine and hypotaurine metabolism	1	1	24
	Bile acid synthesis	1	1	24
	Methane metabolism	1	0	1
