# Supplementary material for: Systems biology elucidates the distinctive metabolic niche filled by the human gut microbe Eggerthella lenta
Source: PLoS Biol. 2023 May 19;21(5):e3002125. doi: 10.1371/journal.pbio.3002125 (PMC10234575; doi:10.1371/journal.pbio.3002125)
Supplement: S8 Table — KEGG annotations of gene families in the agmatine deiminase pathway in E. lenta genomes, as previously obtained using GhostKoala. (XLSX) [file pbio.3002125.s020.xlsx]

## Sheet: Table S8
	Table S8. Genes linked to agmatine utilization in E. lenta genomes.
	Genome ID	K10536 genes (aguA, agmatine deiminase, E.C. 3.5.3.12)	Number of K10536 genes	K13252 genes (ptcA, putrescine carbamoyltransferase, E.C. 2.1.3.6)	Number of K13252 genes	K00926 genes (arcC, carbamate kinase, E.C. 2.7.2.2)	Number of K00926 genes
	Eggerthella_lenta_1160AFAABroad	Eggerthella_lenta_1160AFAABroad_00206, Eggerthella_lenta_1160AFAABroad_02189, Eggerthella_lenta_1160AFAABroad_02195, Eggerthella_lenta_1160AFAABroad_02444	4	Eggerthella_lenta_1160AFAABroad_02186, Eggerthella_lenta_1160AFAABroad_02193, Eggerthella_lenta_1160AFAABroad_02445	3	Eggerthella_lenta_1160AFAABroad_01106, Eggerthella_lenta_1160AFAABroad_02190, Eggerthella_lenta_1160AFAABroad_02196	3
	Eggerthella_lenta_1160AFAAUCSF	Eggerthella_lenta_1160AFAAUCSF_01297, Eggerthella_lenta_1160AFAAUCSF_02177, Eggerthella_lenta_1160AFAAUCSF_03118, Eggerthella_lenta_1160AFAAUCSF_03149	4	Eggerthella_lenta_1160AFAAUCSF_02500, Eggerthella_lenta_1160AFAAUCSF_02549, Eggerthella_lenta_1160AFAAUCSF_03147	3	Eggerthella_lenta_1160AFAAUCSF_00985, Eggerthella_lenta_1160AFAAUCSF_03119	2
	Eggerthella_lenta_11C	Eggerthella_lenta_11C_02222, Eggerthella_lenta_11C_02389, Eggerthella_lenta_11C_02565	3	Eggerthella_lenta_11C_02220	1	Eggerthella_lenta_11C_01654, Eggerthella_lenta_11C_02223, Eggerthella_lenta_11C_02564	3
	Eggerthella_lenta_1356FAA	Eggerthella_lenta_1356FAA_01891, Eggerthella_lenta_1356FAA_02309, Eggerthella_lenta_1356FAA_02318	3	Eggerthella_lenta_1356FAA_02311, Eggerthella_lenta_1356FAA_02320	2	Eggerthella_lenta_1356FAA_00131, Eggerthella_lenta_1356FAA_02308, Eggerthella_lenta_1356FAA_02317	3
	Eggerthella_lenta_14A	Eggerthella_lenta_14A_00626, Eggerthella_lenta_14A_02373, Eggerthella_lenta_14A_02880, Eggerthella_lenta_14A_03230	4	Eggerthella_lenta_14A_00851, Eggerthella_lenta_14A_01512, Eggerthella_lenta_14A_02882	3	Eggerthella_lenta_14A_00773, Eggerthella_lenta_14A_02879, Eggerthella_lenta_14A_03229	3
	Eggerthella_lenta_16A	Eggerthella_lenta_16A_00358, Eggerthella_lenta_16A_02403, Eggerthella_lenta_16A_02821, Eggerthella_lenta_16A_03225	4	Eggerthella_lenta_16A_00850, Eggerthella_lenta_16A_01653, Eggerthella_lenta_16A_02819	3	Eggerthella_lenta_16A_00772, Eggerthella_lenta_16A_02822, Eggerthella_lenta_16A_03226	3
	Eggerthella_lenta_19C	Eggerthella_lenta_19C_00009, Eggerthella_lenta_19C_00018	2	Eggerthella_lenta_19C_00007, Eggerthella_lenta_19C_00016	2	Eggerthella_lenta_19C_00010, Eggerthella_lenta_19C_00019, Eggerthella_lenta_19C_01970	3
	Eggerthella_lenta_22C	Eggerthella_lenta_22C_02763, Eggerthella_lenta_22C_02772	2	Eggerthella_lenta_22C_02765, Eggerthella_lenta_22C_02774	2	Eggerthella_lenta_22C_02771	1
	Eggerthella_lenta_28B	Eggerthella_lenta_28B_01144, Eggerthella_lenta_28B_01582, Eggerthella_lenta_28B_02097, Eggerthella_lenta_28B_02103	4	Eggerthella_lenta_28B_01583, Eggerthella_lenta_28B_02099, Eggerthella_lenta_28B_02105	3	Eggerthella_lenta_28B_00235, Eggerthella_lenta_28B_02102, Eggerthella_lenta_28B_03000	3
	Eggerthella_lenta_326I6NA	Eggerthella_lenta_326I6NA_01282, Eggerthella_lenta_326I6NA_02420, Eggerthella_lenta_326I6NA_02479, Eggerthella_lenta_326I6NA_02593	4	Eggerthella_lenta_326I6NA_01722, Eggerthella_lenta_326I6NA_02418, Eggerthella_lenta_326I6NA_02481	3	Eggerthella_lenta_326I6NA_00590, Eggerthella_lenta_326I6NA_02421, Eggerthella_lenta_326I6NA_02478	3
	Eggerthella_lenta_A2	Eggerthella_lenta_A2_00740, Eggerthella_lenta_A2_00746	2	Eggerthella_lenta_A2_00738, Eggerthella_lenta_A2_00744	2	Eggerthella_lenta_A2_00741, Eggerthella_lenta_A2_00747, Eggerthella_lenta_A2_01714	3
	Eggerthella_lenta_AB12n2	Eggerthella_lenta_AB12n2_00721, Eggerthella_lenta_AB12n2_01225, Eggerthella_lenta_AB12n2_02704	3	Eggerthella_lenta_AB12n2_00719, Eggerthella_lenta_AB12n2_01224, Eggerthella_lenta_AB12n2_02702	3	Eggerthella_lenta_AB12n2_00722, Eggerthella_lenta_AB12n2_01535, Eggerthella_lenta_AB12n2_02705	3
	Eggerthella_lenta_AB8n2	Eggerthella_lenta_AB8n2_00855, Eggerthella_lenta_AB8n2_01794, Eggerthella_lenta_AB8n2_02703, Eggerthella_lenta_AB8n2_02712	4	Eggerthella_lenta_AB8n2_00856, Eggerthella_lenta_AB8n2_02705, Eggerthella_lenta_AB8n2_02714	3	Eggerthella_lenta_AB8n2_02711, Eggerthella_lenta_AB8n2_02910	2
	Eggerthella_lenta_AN51LG	Eggerthella_lenta_AN51LG_00715, Eggerthella_lenta_AN51LG_00721, Eggerthella_lenta_AN51LG_01483	3	Eggerthella_lenta_AN51LG_00717, Eggerthella_lenta_AN51LG_00723, Eggerthella_lenta_AN51LG_01484	3	Eggerthella_lenta_AN51LG_00714, Eggerthella_lenta_AN51LG_00720, Eggerthella_lenta_AN51LG_00993	3
	Eggerthella_lenta_ATCC25559	Eggerthella_lenta_ATCC25559_00579, Eggerthella_lenta_ATCC25559_02597, Eggerthella_lenta_ATCC25559_02962, Eggerthella_lenta_ATCC25559_03124	4	Eggerthella_lenta_ATCC25559_02960	1	Eggerthella_lenta_ATCC25559_02415, Eggerthella_lenta_ATCC25559_02748, Eggerthella_lenta_ATCC25559_02963	3
	Eggerthella_lenta_C592	Eggerthella_lenta_C592_00854, Eggerthella_lenta_C592_00863, Eggerthella_lenta_C592_02788	3	Eggerthella_lenta_C592_00852, Eggerthella_lenta_C592_00861	2	Eggerthella_lenta_C592_00855, Eggerthella_lenta_C592_00864, Eggerthella_lenta_C592_01262	3
	Eggerthella_lenta_CC75D52	Eggerthella_lenta_CC75D52_02563, Eggerthella_lenta_CC75D52_02572	2	Eggerthella_lenta_CC75D52_02565, Eggerthella_lenta_CC75D52_02574	2	Eggerthella_lenta_CC75D52_01884, Eggerthella_lenta_CC75D52_02562, Eggerthella_lenta_CC75D52_02571	3
	Eggerthella_lenta_CC82BHI2	Eggerthella_lenta_CC82BHI2_01273, Eggerthella_lenta_CC82BHI2_01282	2	Eggerthella_lenta_CC82BHI2_01275, Eggerthella_lenta_CC82BHI2_01284	2	Eggerthella_lenta_CC82BHI2_01272, Eggerthella_lenta_CC82BHI2_01281, Eggerthella_lenta_CC82BHI2_01807	3
	Eggerthella_lenta_CC86D54	Eggerthella_lenta_CC86D54_00254, Eggerthella_lenta_CC86D54_00263	2	Eggerthella_lenta_CC86D54_00256, Eggerthella_lenta_CC86D54_00265	2	Eggerthella_lenta_CC86D54_00253, Eggerthella_lenta_CC86D54_00262, Eggerthella_lenta_CC86D54_01369	3
	Eggerthella_lenta_DSM11767	Eggerthella_lenta_DSM11767_01366, Eggerthella_lenta_DSM11767_02674, Eggerthella_lenta_DSM11767_02844, Eggerthella_lenta_DSM11767_03158	4	Eggerthella_lenta_DSM11767_02672	1	Eggerthella_lenta_DSM11767_02675, Eggerthella_lenta_DSM11767_02913	2
	Eggerthella_lenta_DSM11863	Eggerthella_lenta_DSM11863_02637, Eggerthella_lenta_DSM11863_02643	2	Eggerthella_lenta_DSM11863_02639, Eggerthella_lenta_DSM11863_02645	2	Eggerthella_lenta_DSM11863_01475, Eggerthella_lenta_DSM11863_02636, Eggerthella_lenta_DSM11863_02642	3
	Eggerthella_lenta_DSM15644	Eggerthella_lenta_DSM15644_01400, Eggerthella_lenta_DSM15644_02479, Eggerthella_lenta_DSM15644_02533, Eggerthella_lenta_DSM15644_02627	4	Eggerthella_lenta_DSM15644_02535	1	Eggerthella_lenta_DSM15644_00535, Eggerthella_lenta_DSM15644_02532, Eggerthella_lenta_DSM15644_02626	3
	Eggerthella_lenta_DSM2243D	Eggerthella_lenta_DSM2243D_00725, Eggerthella_lenta_DSM2243D_02563, Eggerthella_lenta_DSM2243D_02962, Eggerthella_lenta_DSM2243D_03126	4	Eggerthella_lenta_DSM2243D_02964	1	Eggerthella_lenta_DSM2243D_01549, Eggerthella_lenta_DSM2243D_02767, Eggerthella_lenta_DSM2243D_02961	3
	Eggerthella_lenta_DSM2243REF	Eggerthella_lenta_DSM2243REF_00425, Eggerthella_lenta_DSM2243REF_00686, Eggerthella_lenta_DSM2243REF_00692, Eggerthella_lenta_DSM2243REF_02233	4	Eggerthella_lenta_DSM2243REF_00684, Eggerthella_lenta_DSM2243REF_00690, Eggerthella_lenta_DSM2243REF_02232	3	Eggerthella_lenta_DSM2243REF_00687, Eggerthella_lenta_DSM2243REF_00693, Eggerthella_lenta_DSM2243REF_01974	3
	Eggerthella_lenta_ELUC2	Eggerthella_lenta_ELUC2_02081, Eggerthella_lenta_ELUC2_02792, Eggerthella_lenta_ELUC2_02920	3	Eggerthella_lenta_ELUC2_02686	1	Eggerthella_lenta_ELUC2_01782, Eggerthella_lenta_ELUC2_02080, Eggerthella_lenta_ELUC2_02919	3
	Eggerthella_lenta_ELUC5	Eggerthella_lenta_ELUC5_01228, Eggerthella_lenta_ELUC5_01343, Eggerthella_lenta_ELUC5_01352	3	Eggerthella_lenta_ELUC5_01227, Eggerthella_lenta_ELUC5_01345, Eggerthella_lenta_ELUC5_01354	3	Eggerthella_lenta_ELUC5_01342, Eggerthella_lenta_ELUC5_01351, Eggerthella_lenta_ELUC5_01906	3
	Eggerthella_lenta_HGA1	Eggerthella_lenta_HGA1_02381, Eggerthella_lenta_HGA1_02622, Eggerthella_lenta_HGA1_02631	3	Eggerthella_lenta_HGA1_02620, Eggerthella_lenta_HGA1_02629	2	Eggerthella_lenta_HGA1_02105, Eggerthella_lenta_HGA1_02623, Eggerthella_lenta_HGA1_02632	3
	Eggerthella_lenta_MR1n12	Eggerthella_lenta_MR1n12_01524, Eggerthella_lenta_MR1n12_01634, Eggerthella_lenta_MR1n12_02033	3	Eggerthella_lenta_MR1n12_02035	1	Eggerthella_lenta_MR1n12_00724, Eggerthella_lenta_MR1n12_01525, Eggerthella_lenta_MR1n12_02032	3
	Eggerthella_lenta_RC46F	Eggerthella_lenta_RC46F_01864, Eggerthella_lenta_RC46F_02371, Eggerthella_lenta_RC46F_02375, Eggerthella_lenta_RC46F_02571	4	Eggerthella_lenta_RC46F_02369	1	Eggerthella_lenta_RC46F_01408, Eggerthella_lenta_RC46F_02372, Eggerthella_lenta_RC46F_02570	3
	Eggerthella_lenta_RJX1626	Eggerthella_lenta_RJX1626_01426, Eggerthella_lenta_RJX1626_01435, Eggerthella_lenta_RJX1626_02405	3	Eggerthella_lenta_RJX1626_01427, Eggerthella_lenta_RJX1626_01436, Eggerthella_lenta_RJX1626_01520	2	Eggerthella_lenta_RJX1626_01429, Eggerthella_lenta_RJX1626_01438	3
	Eggerthella_lenta_RJX1627	Eggerthella_lenta_RJX1627_01319, Eggerthella_lenta_RJX1627_01767, Eggerthella_lenta_RJX1627_01776	3	Eggerthella_lenta_RJX1627_00817, Eggerthella_lenta_RJX1627_01766, Eggerthella_lenta_RJX1627_01775	2	Eggerthella_lenta_RJX1627_01764, Eggerthella_lenta_RJX1627_01773	3
	Eggerthella_lenta_SECOmt75m2	Eggerthella_lenta_SECOmt75m2_00991, Eggerthella_lenta_SECOmt75m2_00997	2	Eggerthella_lenta_SECOmt75m2_00989, Eggerthella_lenta_SECOmt75m2_00995	2	Eggerthella_lenta_SECOmt75m2_00992, Eggerthella_lenta_SECOmt75m2_00998, Eggerthella_lenta_SECOmt75m2_02724	3
	Eggerthella_lenta_TF0526B4	Eggerthella_lenta_TF0526B4_00005, Eggerthella_lenta_TF0526B4_01217	2	Eggerthella_lenta_TF0526B4_00003, Eggerthella_lenta_TF0526B4_01215	2	Eggerthella_lenta_TF0526B4_00006, Eggerthella_lenta_TF0526B4_01218, Eggerthella_lenta_TF0526B4_02491	3
	Eggerthella_lenta_UCSF2243	Eggerthella_lenta_UCSF2243_00724, Eggerthella_lenta_UCSF2243_02688, Eggerthella_lenta_UCSF2243_02970, Eggerthella_lenta_UCSF2243_03126	4	Eggerthella_lenta_UCSF2243_02972	1	Eggerthella_lenta_UCSF2243_02455, Eggerthella_lenta_UCSF2243_02741, Eggerthella_lenta_UCSF2243_02969	3
	Eggerthella_lenta_Valencia	Eggerthella_lenta_Valencia_01204, Eggerthella_lenta_Valencia_01534, Eggerthella_lenta_Valencia_01540	3	Eggerthella_lenta_Valencia_01536, Eggerthella_lenta_Valencia_01542	2	Eggerthella_lenta_Valencia_01533, Eggerthella_lenta_Valencia_01539, Eggerthella_lenta_Valencia_02671	3
	Eggerthella_lenta_W1BHI6	Eggerthella_lenta_W1BHI6_02199, Eggerthella_lenta_W1BHI6_02420, Eggerthella_lenta_W1BHI6_02582	3	Eggerthella_lenta_W1BHI6_01425, Eggerthella_lenta_W1BHI6_02201, Eggerthella_lenta_W1BHI6_02418	3	Eggerthella_lenta_W1BHI6_02054, Eggerthella_lenta_W1BHI6_02198, Eggerthella_lenta_W1BHI6_02421	3
