# Supplementary material for: Systems biology elucidates the distinctive metabolic niche filled by the human gut microbe Eggerthella lenta
Source: PLoS Biol. 2023 May 19;21(5):e3002125. doi: 10.1371/journal.pbio.3002125 (PMC10234575; doi:10.1371/journal.pbio.3002125)
Supplement: S9 Table — Related to Fig 6. E. lenta DSM 2243 genes with differential expression in response to agmatine sulfate treatment (FDR-adjusted p < 0.1 and absolute log2 fold change > 1), as estimated by DESeq2. (XLSX) [file pbio.3002125.s021.xlsx]

## Sheet: Table S9
	Table S9. E. lenta genes differentially expressed in response to the presence of agmatine.
		Gene	ID	Name	Product	Base mean	log2 fold change	log2 fold change standard error	p-value	FDR-adjusted p-value
	Upregulated	ELEN_RS03390	cds-WP_009306489.1	ptcA	putrescine carbamoyltransferase	29542.3	6.80942	0.266389	4.04e-144	3.83e-141
		ELEN_RS11010	cds-WP_015760997.1	ptcA	putrescine carbamoyltransferase	12293.1	6.75123	0.250424	4.44e-160	6.32e-157
		ELEN_RS03400	cds-WP_009306487.1	aguA	agmatine deiminase	16914.7	6.61604	0.224871	2.92e-190	8.3e-187
		ELEN_RS03395	cds-WP_009306488.1		APC family permease	13734.5	6.51644	0.333154	3.4e-85	2.42e-82
		ELEN_RS03380	cds-WP_015760089.1		oligosaccharide flippase family protein	199.766	4.41849	0.280007	4.28e-56	2.43e-53
		ELEN_RS06445	cds-WP_009608343.1		amidohydrolase	3219.14	4.22794	0.318523	3.3e-40	1.56e-37
		ELEN_RS02360	cds-WP_015760001.1		helix-turn-helix transcriptional regulator	307.736	4.08031	1.17454	0.00051284	0.017153
		ELEN_RS00855	cds-WP_015759849.1		MFS transporter	632.503	3.97976	1.2968	0.00214844	0.0504794
		ELEN_RS16125	cds-WP_143924731.1		hypothetical protein	12.6049	3.77863	0.736071	2.84e-07	3.23e-05
		ELEN_RS10965	cds-ELEN_RS10965		amino acid adenylation domain-containing protein	211.412	3.75676	0.593681	2.49e-10	4.71e-08
		ELEN_RS08980	cds-WP_009307190.1	dltB	D-alanyl-lipoteichoic acid biosynthesis protein DltB	115.051	3.43227	0.840214	4.41e-05	0.00261074
		ELEN_RS10970	cds-WP_015760994.1		alanine racemase	46.5768	3.42651	0.697317	8.93e-07	9.07e-05
		ELEN_RS05075	cds-WP_015760348.1		NAD(P)-binding protein	823.479	3.29912	1.16538	0.0046413	0.0874932
		ELEN_RS03410	cds-WP_041691603.1		DUF559 domain-containing protein	85.9054	3.23983	0.371758	2.91e-18	8.27e-16
		ELEN_RS08970	cds-WP_009307188.1	dltD	D-alanyl-lipoteichoic acid biosynthesis protein DltD	85.1475	3.16697	0.643236	8.5e-07	8.95e-05
		ELEN_RS08975	cds-WP_009307189.1	dltC	D-alanine--poly(phosphoribitol) ligase subunit DltC	12.5905	2.95191	1.02522	0.00398564	0.079797
		ELEN_RS10980	cds-WP_009306370.1		MBOAT family protein	44.8222	2.77431	0.511918	5.98e-08	7.73e-06
		ELEN_RS08985	cds-WP_009307191.1	dltA	D-alanine--poly(phosphoribitol) ligase subunit DltA	141.436	2.72625	0.546793	6.17e-07	6.74e-05
		ELEN_RS06450	cds-WP_009608299.1		helix-turn-helix transcriptional regulator	690.45	2.71845	0.271948	1.58e-23	5.63e-21
		ELEN_RS04430	cds-WP_015760251.1		hypothetical protein	31.493	2.52355	0.860302	0.0033534	0.0701009
		ELEN_RS10975	cds-WP_009306369.1		phosphopantetheine-binding protein	16.8895	2.41485	0.813874	0.00300612	0.0667074
		ELEN_RS15695	cds-WP_015760273.1		hypothetical protein	70.7071	2.41299	0.706862	0.00064096	0.0197318
		ELEN_RS09695	cds-WP_009608276.1		hypothetical protein	580.586	2.39399	0.350757	8.78e-12	1.92e-09
		ELEN_RS09690	cds-WP_009608270.1		sigma-70 family RNA polymerase sigma factor	788.653	2.38814	0.514208	3.41e-06	0.000303147
		ELEN_RS01635	cds-WP_015759916.1		DUF1062 domain-containing protein	58.4444	2.27108	0.729181	0.00184219	0.0449554
		ELEN_RS01995	cds-WP_015759959.1		molybdopterin-dependent oxidoreductase	20.6549	1.79621	0.570061	0.00162763	0.041688
		ELEN_RS06485	cds-WP_015760505.1		polysaccharide biosynthesis C-terminal domain-containing protein	226.509	1.7902	0.223724	1.23e-15	3.17e-13
		ELEN_RS00415	cds-WP_015759803.1		protease inhibitor I42 family protein	108.206	1.64506	0.296583	2.91e-08	4.14e-06
		ELEN_RS04815	cds-WP_015760309.1	bfr	bacterioferritin	178.227	1.59355	0.283843	1.97e-08	3.12e-06
		ELEN_RS06480	cds-WP_009304577.1		MarR family transcriptional regulator	167.937	1.4269	0.255216	2.26e-08	3.38e-06
		ELEN_RS03365	cds-WP_015760086.1		APC family permease	31.6819	1.32121	0.439759	0.0026612	0.0615105
		ELEN_RS12535	cds-WP_015761223.1		histidine decarboxylase%2C pyruvoyl type	90.0444	1.23417	0.303795	4.85e-05	0.00281667
		ELEN_RS06405	cds-WP_009304592.1		DUF488 family protein	233.663	1.21606	0.211907	9.54e-09	1.6e-06
		ELEN_RS08750	cds-WP_009307168.1		hypothetical protein	47.2123	1.19353	0.341412	0.00047254	0.0167929
		ELEN_RS16360	cds-WP_015761320.1		C39 family peptidase	8245.99	1.16162	0.396971	0.00343107	0.070685
		ELEN_RS03375	cds-WP_015760088.1	arcC	carbamate kinase	40.712	1.1386	0.307457	0.00021282	0.00871313
		ELEN_RS05825	cds-WP_015760431.1		response regulator transcription factor	1947.26	1.10844	0.336087	0.00097354	0.0276778
		ELEN_RS12410	cds-WP_041691663.1		hypothetical protein	47.0464	1.08475	0.360285	0.00260547	0.0607159
		ELEN_RS14490	cds-WP_009609101.1		MATE family efflux transporter	1044.87	1.02672	0.187505	4.36e-08	5.9e-06
		ELEN_RS08500	cds-WP_015760725.1		aldo/keto reductase	1238.95	1.02039	0.146715	3.53e-12	8.36e-10
		ELEN_RS13165	cds-WP_015761300.1		hypothetical protein	11842.7	1.0175	0.365149	0.00532755	0.0963184
	Downregulated	ELEN_RS07845	cds-WP_015760638.1		YfcC family protein	26646.4	-2.30234	0.176229	5.25e-39	2.13e-36
		ELEN_RS08440	cds-WP_015760716.1		aminotransferase class V-fold PLP-dependent enzyme	2476.66	-1.82545	0.485555	0.00017025	0.00744631
		ELEN_RS08445	cds-WP_015760717.1	yedF	sulfurtransferase-like selenium metabolism protein YedF	2306.17	-1.73929	0.334795	2.05e-07	2.42e-05
		ELEN_RS08435	cds-WP_015760715.1		DUF3343 domain-containing protein	989.304	-1.71286	0.38097	6.92e-06	0.000517929
		ELEN_RS01380	cds-WP_009608029.1		MFS transporter	812.215	-1.66116	0.394144	2.5e-05	0.0015808
		ELEN_RS08455	cds-WP_009307103.1		2-hydroxyacyl-CoA dehydratase family protein	16364.9	-1.65765	0.385648	1.72e-05	0.00113771
		ELEN_RS13655	cds-WP_015761382.1		RNA polymerase sigma factor	9382.59	-1.65281	0.362019	4.98e-06	0.000393437
		ELEN_RS08430	cds-WP_015760714.1		acyl-CoA dehydratase activase	1129.39	-1.63258	0.354576	4.14e-06	0.000346003
		ELEN_RS13660	cds-WP_114518157.1		hypothetical protein	4196.86	-1.53688	0.288948	1.04e-07	1.29e-05
		ELEN_RS07850	cds-WP_015760639.1		MATE family efflux transporter	3177.87	-1.48111	0.16285	9.46e-20	2.99e-17
		ELEN_RS00110	cds-WP_012809458.1		hypothetical protein	1250.93	-1.45565	0.214041	1.04e-11	2.11e-09
		ELEN_RS08450	cds-WP_015760718.1		DUF3343 domain-containing protein	1470.09	-1.39442	0.471468	0.00310029	0.0671494
		ELEN_RS11675	cds-WP_015761097.1		VOC family protein	52.5647	-1.36992	0.37336	0.00024335	0.00947722
		ELEN_RS14380	cds-WP_009305227.1		TIGR03987 family protein	449.986	-1.35849	0.287081	2.22e-06	0.00020383
		ELEN_RS04880	cds-WP_015760322.1		cold-shock protein	493.549	-1.27144	0.351679	0.00029994	0.0112203
		ELEN_RS13650	cds-WP_015761381.1		hypothetical protein	2755.42	-1.23753	0.313515	7.9e-05	0.00394265
		ELEN_RS00105	cds-WP_012809457.1		hypothetical protein	1047.02	-1.12338	0.262878	1.93e-05	0.00124398
		ELEN_RS16170	cds-WP_143924742.1		hypothetical protein	156.655	-1.03924	0.351863	0.00314143	0.0671494
		ELEN_RS15115	cds-WP_009305371.1		bacteriocin family protein	11471.6	-1.0076	0.2124	2.1e-06	0.0001987
		ELEN_RS12445	cds-WP_009306609.1		C39 family peptidase	2598.12	-1.00731	0.302897	0.00088235	0.0255972
