# Supplementary material for: Systems biology elucidates the distinctive metabolic niche filled by the human gut microbe Eggerthella lenta
Source: PLoS Biol. 2023 May 19;21(5):e3002125. doi: 10.1371/journal.pbio.3002125 (PMC10234575; doi:10.1371/journal.pbio.3002125)
Supplement: S10 Table — Related to Materials and methods. Probes designed for depletion of E. lenta ribosomal RNA and highly abundant ssrA and rnpB noncoding RNAs, used in Illumina Ribo-Zero library preparation. (XLSX) [file pbio.3002125.s022.xlsx]

## Sheet: Table S10
	Table S10. Supplementary oligonucleotide probes used for depletion of highly abundant E. lenta noncoding RNAs.
	GGCGGGGAAGTCCCAAGGCCGACAGCCAGGCGCTATTAAGCAGCCATGGC
	CTGAGTGTTGTTCTTGCCAATTAAATTGACGGTACCCCTGTTTAACGTGG
	ACTTTCCGTCGGGTCGCCCCGCCCAGCCGTTAGCTGGCATCTTGCCCTAT
	GTCCGTGGTCGGGATTCGGATGCGGCCGGCCCGCGGACAAGCGAGACGCA
	TCTTTGCCTGAGCCATACCGGCTACGTGCTCAAGCGCATTCCCCTAGGTT
	CAGACGCCTCTAGCACGCAACCCGAACGTACGGCGGGCAACCGTGTCGCG
	TGGTGGAGGCGCGGAGAATCGAACTCCGGTCCATACTACCTTCTCCATGA
	TCAGCTTTTCTCCCGTTTCTGCGCGCCGAAGCGCGTGTTCGCGGGGGAGT
	GCTCCAGATGGGGTTTTCCAAGCCGCGCCGTTGCCGGCGCGCTGGTGCGC
	AATGCGAGCGGGCCGGTAAGCCGGGTTCTGTCGTTGGACGACCATTTATC
	GACTTCACCCCCCTTACCCTCCACACCTTCGACGCCTCCGCCCCTTGCGG
	CGCGCTCTTTACGCCCAATGAATCCGGATAACGCTCGCTCCCTACGTATT
	CCCTCTCGGCTTCTCCGCTGCGGGGAAAGCTCCCCTACCACTAATATAGA
	GTTACCCCGCCTACTACCTAATGGGCCGCGACCCCATCCCTTGCCGTCTG
	ATGCCGAGTTCCTTAACCATGGTTCTCCCGATCGCCTCGGTATGCTCTAC
	GGTTTTGGTACGGGCGCCTGCGTCCCTTCCTAGAGGTTTTTCTCGGAAGC
	GCAGCTTGCCGCGTCCTTCTTCGACTTCCTGTGCCAAGGCATCCGCCGTG
	TATCGACCAGGTGTTCTGCCTGGGCCCTTACCGGAAAGAGGACTCATCTT
	GGCAGGTTGGTCACGTGTTACTCACCCGTTCGCCACTTCATGTCCGCCCG
	TTCGACTTGCATGTGTTAGGCACGCCGCCAGCGTTCATCCTGAGCCAGGA
	GGTGTTATGCTTAGCCCCGTGAATTGTCGGCGCATGTCCACTTGACCAGT
	ATCCCCTCCGTTTTCAACCGAAGTGGGTTCGGCCCTCCACGGGGTCTTAC
	GCGCCCGGGCTTCGCAGCCTCCTGCCTATCCTCTACGCGCCGAGCCAACG
	CTTAGATGCTTTCAGCGGTTATCCGTGCCGGACGTAGCTAGGCAGCCGTG
	CAGTAAAGGTTCACGGGGTCTTTCCGTCCTTCCGCAGGTAATTCGCATCT
	GAGAGTGTTCAGCCTTGGAGGGTGGTCCCCCCAGGTTCGCACCGGGTTTC
	CCCAGTTCGGGATCCGGCCGGGGGTTGAGCCCTCGGATTAGAGATCCCGC
	TCCCGATATCTGCGCATTCCACCGCTACACCGGGAATTCCGCCTGCCTCT
	CTCGGGCGCCGCACTCGCAGTCCGCGCGGATTCGCGTACGGGGCTCTCAC
	ACGGCCGGGGGTTAGATCGCCGACGCGACGAGGGCAGTATTCCAAGGTCG
	GTTTCTCGCGCCGCTCTCGTTACTCATGCCAGCATTCTCACTTCCCCGCG
	AACTGGGGCCGGCTTTGAGGGATTCGCTCGACCTCGCGGTCTCGCAGCCC
	AGCGGTCCGCAGGCGGTACAGGAATGTCCGCCTGTTGCGCATCGGCTACG
	CTGTGCCGCCGGATCACTAGAACCGACTTTCGTCTCTGCTCGGCTTGTGG
	TCAGCCCCAGGATGCGATGAGCCGACATCGAGGTGCCAAACCTTGCCGTC
	ACGTAGTTAGCCGGAGCTTCTTCTGCAGGTACCGTCGAATTTCTTCCCTG
	TTAGCTCCCGACTGACCCTGGGAGGATTAGCCTTGCCCAGGAACCCTTAG
	TACGGCTTTGCAGAGTCCTGTGTTTTTGATAAACAGTCGCTTGGGCCGTT
	CTGCTGGGTTCCCCCATTCGGAGATCTCCGGATCGAAGGCCGTTTGCGCC
	CCTCCTCAATCCTCTTGCGCCTGCGGAGGATAGGGACCGAACTGTCTCAC
	AGTTTTAGCCTTGCGGCCGTACTCCCCAGGCGGGATACTTAATGCGTTGG
	TTTCACCGGGTCCATGGTTGAGACAGCGCCCAAATCGTTACGCCATTCGT
	AAGCTATTTCGGGGAGAACGAGATATCTCCGGGTTTGATTGGCCTTTCAC
	AAAAGGCACGCCGTCACCCCGCTCGGGGGCTCCGACTGCTTGTAGGCGCA
	TTCAGTTCCCCGGGTTGCCTCCTCGCGCCCTATTTCATTCAGGCGCGGGT
	CCGCTTGTACTCTTGCGCTCTGCGAACGGTTGCCGACCGTTCTGAGCGGA
	GCCGCTCGGGGAGCTAGTCCCGTCACCGCCAGGGGCACTCCTTCTCCCGA
	GTTACGTTTTGGGAGGCGACCGCCCCAGTCAAACTACCCGCCTGACACGG
	GCGGTTTCGCTCGCCGCTACTCCCGCAATCTCGGTTGATTTCTCTTCCTC
	TTTCACTCCCCTCTCGGGGTGCTTTTCACCTTTCCCTCACGGTACTGGTT
	CTTTAAATGCATGGCTGCTTCTAAGCCAACATCCTGGTTGTCTAGGCAAA
	CGCGGTCCCACAACCCCTCATGCAGCAACGCCCTCAAGCTTGCACGTGCA
	TCCCCTAGCTTTCGCGCCTCAGCGTCAGTTGCGGCCCAGCAGGCTGCCTT
	GGAAGAAGAGCTCGGGCTATTAGTACCGCTCGGCTGAGGCGCTCGCACGC
	CTTTCACTGCGGCTCGGTTCAAACCTTAACCTCGCCGCATACCGCAACTC
	CCCATGGATAGCTCACCCGGCTTCGCGTCTGCAGCATGCGACTCTATCGC
	GCTTGACGCCGGCAGTCCCCCATGAGTCCCCAACCTAATGCTGGCAACAT
	GCGGACGCTCCTCTCGGCCACCGGGTTTCCCCGGCTTCACGTCCATGTCA
	TTCCCAGGCCGTTCCGCTTCCGCGCGGATTTGTAACTGCGTCCATGGTCT
	TATCTCAGTCCCAATGTGGCCGGTCGGTCTCTCAACCCGGCTACCCATCG
	TCAGCATAAGCTTTCGTCTCGCGTCTCAGGATATATGCGCCGCTGATTTC
	ACTCAGCATAAACTTGGGGACCTTAGCGGGCGGTCTGGGCTGTTTCCCTC
	GGCATGCTGATCCGCGATTACTAGCAACTCCGACTTCACGGAGGCGGGTT
	TGCTGCACCAGAGGTCCGTCCACCCCGGTCCTCTCGTACTAGGGGCAGAC
	AGCCCACATGTTCTGACTCCCGGCCTCTGATCCGGCGGCATTCGGAGTTT
	CGGAGCCCCACACCTAGTATCCATCGTTTACGGCTAGGACTACCAGGGTA
	ACGCGCTTTCACGGGGACGTCCAGAACCCCGCTCGGCTACCCTTCTCCGT
	GTAGCACGTGTGCAGCCCAGGGCATAAAGGGCATGATGACTTGACGTCGT
	CCCAGGAGGGGGGCGAGGAGTATCCGGTATTAGCCTCGGTTTCCCAAGGT
	GCGGTGAAGCCCCCTCGACGATCCAGTGCTCTACCGCCGTCGGAGAACGG
